# Supplementary material for: Individual vs. combinatorial effect of elevated CO2 conditions and salinity stress on Arabidopsis thaliana liquid cultures: Comparing the early molecular response using time-series transcriptomic and metabolomic analyses
Source: BMC Syst Biol. 2010 Dec 29;4:177. doi: 10.1186/1752-0509-4-177 (PMC3027597; doi:10.1186/1752-0509-4-177)
Supplement: Additional file 1 — Raw Metabolomic Data for the NaCl and (NaCl+CO2) states. This file contains the raw peak areas for the metabolites of known chemical category from the metabolic profiles of the NaCl and (NaCl+CO2) states. [file 1752-0509-4-177-S1.XLS]

## Sheet: Kanani et al Raw data
Additional File 1: Raw Peak area for metabolite derivative forms
Treatment			marker ion (s)	NaCl	NaCl	NaCl	NaCl	NaCl	NaCl	NaCl	NaCl	NaCl	NaCl	NaCl	NaCl	NaCl	NaCl	NaCl	NaCl	NaCl	NaCl	NaCl	NaCl	NaCl	NaCl	NaCl	NaCl	NaCl	NaCl	NaCl	NaCl	NaCl	NaCl	NaCl	NaCl	NaCl	NaCl	NaCl + 1% CO2	NaCl + 1% CO2	NaCl + 1% CO2	NaCl + 1% CO2	NaCl + 1% CO2	NaCl + 1% CO2	NaCl + 1% CO2	NaCl + 1% CO2	NaCl + 1% CO2	NaCl + 1% CO2	NaCl + 1% CO2	NaCl + 1% CO2
Timepoint			m/z(s)	0 h	0 h	0 h	0 h	1 h	1 h	3 h	3 h	3 h	3 h	6 h	6 h	6 h	6 h	9 h	9 h	9 h	9 h	12 h	12 h	12 h	12 h	18 h	18 h	18 h	18 h	24 h	24 h	24 h	24 h	30 h	30 h	30 h	30 h	0 h	0 h	0 h	0 h	0 h	0 h	0 h	0 h	1 h	1 h	1 h	1 h
BioReplicat No			used	1	1	2	2	1	1	1	1	2	2	1	1	2	2	1	1	2	2	1	1	2	2	1	1	2	2	1	1	2	2	1	1	2	2	1	1	2	2	3	3	4	4	1	1	2	2
Instrument Replicate No				1	2	1	2	1	2	1	2	1	2	1	2	1	2	1	2	1	2	1	2	1	2	1	2	1	2	1	2	1	2	1	2	1	2	1	2	1	2	1	2	1	2	1	2	1	2
Injection Time after derivatization (hr)				21	22	23	24	7	8	9	10	11	12	14	15	16	17	19	20	21	22	23	24	25	26	7	8	9	10	11	12	13	14	16	17	18	19	21	22	23	24	25	26	27	28	7	8	9	10
Peak No	Category*	Metabolite Derivative
1	1	1H-Indole-3-acetonitrile, 1-(trimethylsilyl)-	228.1	5034	4046	0	0	11778	13032	5787	5995	2729	2765	3736	4278	4244	4404	2610	2197	2202	2200	1520	1533	0	0	0	0	0	0	0	1543	5670	5247	2274	2036	0	0	6809	7037	11035	11475	0	584	0	0	2425	2270	24200	24656
2	3	2- Aminoadipinic acid 3 TMS	260	23157	23098	17472	17282	24995	26185	23312	24473	16339	17318	26640	29900	18669	20403	13185	11627	14658	15005	21419	19771	22587	22553	23598	24367	25382	28924	18557	17964	23535	21193	14949	15153	15979	15901	25963	27246	27434	25638	5111	5092	5139	4755	28899	29695	26428	26525
3	1	2(3H)-Furanone, dihydro-3,4- 2 TMS	307	987	1031	778	933	0	0	0	0	902	655	0	0	0	0	637	462	0	574	0	182	1095	1254	240	457	416	0	271	0	382	0	0	524	220	0	1528	1912	2057	1414	562	470	293	405	5515	5602	3407	3912
4	1	2,4 - bishydroxybutanoic acid 3TMS	103	14321	14842	13369	14864	9184	9989	8614	8412	7864	7775	9215	9116	8810	9509	17170	15779	9855	11029	12356	10763	12458	11577	11888	10743	11477	12783	10905	10967	14882	12832	12319	14293	12990	12352	9483	10091	10469	10161	5489	5359	5012	4468	9236	9758	9779	9952
5	1	2-hydroxyglutaricacid 3TMS	247	8540	8272	8060	8392	6982	7797	5999	6587	6835	6614	6376	6788	7194	7533	8375	7953	8407	8354	6382	6205	7800	7768	6280	6555	7304	8145	6814	6740	7251	6555	8350	8734	8129	8421	88824	89941	7036	8035	78863	79753	60298	65871	77440	78788	8524	8630
6	1	3,4-Dihydroxybutyrate 3TMS	189	2951	3281	3844	4163	2939	3491	2724	2552	2472	2704	3207	2723	3685	3845	3962	4170	3514	3914	3775	3448	3639	3484	4089	4126	3686	3772	3088	2812	4201	3838	3748	4759	4065	4261	3465	3201	2195	2862	1524	1514	1381	1297	3344	3259	3037	2931
7	1	3-Hydroxy-3-methylglutaric acid (3TMS)]	199.0+363.0	2469	2123	2350	2492	2439	2638	2326	2276	2394	2539	2362	3171	3486	3758	2627	2309	3105	3448	3773	3485	3742	3937	2645	2716	2132	2185	1776	2015	3209	2937	3543	3971	2834	3110	9144	8985	7166	8118	7988	8713	3073	3717	29128	29364	10968	11737
8	1	3-PhosphoGlycerate 3 TMS	459.1	3816	3528	4007	5179	1781	2202	2182	2792	2349	2496	2687	3069	1535	1538	4111	4158	1721	1749	1718	1555	3314	3387	2352	2416	3691	3948	2169	2321	2523	2369	1984	2228	2673	2820	4871	4534	2834	3214	2719	3089	2169	2603	3369	3688	4110	4047
9	3	4-Aminobutyrate 2 TMS (Gaba)	102.1	0	0	1035	0	1853	618	467	201	1467	1408	656	1369	402	0	914	723	887	919	360	1379	276	1110	1010	1635	1145	1531	538	1276	0	1617	828	1101	1045	1348	1120	908	869	0	471	948	0	312	1115	131	1533	163
10	3	4-Aminobutyrate 3 TMS (Gaba)	174.2	274316	262338	209098	220522	85962	100755	106666	126559	139221	139137	129869	134457	69734	60730	149978	143005	46453	34237	53493	71703	108326	108411	110300	119675	153029	146491	43122	49275	79873	77187	47827	63866	116464	121294	157031	172354	141034	166329	107822	109678	65072	60995	238683	237844	203247	201511
11	1	4-Hydroxybutanoic acid (2TMS)	233	860	801	988	1010	756	887	617	600	577	577	626	780	731	826	627	694	739	803	751	806	735	960	871	808	710	721	642	572	1048	769	731	727	887	890	1328	1313	734	648	934	955	449	528	970	957	857	810
12	3	6-hydroxy-Niconitate 2TMS	268.0:270.0+224.0	0	0	0	0	2778	3423	1771	2153	2697	2932	1354	1433	4106	4597	337	0	0	0	0	0	0	0	0	0	0	0	0	0	0	0	0	0	0	0	0	0	0	0	0	0	0	281	0	129	0	0
13	1	9,12-(Z,Z)-Octadecadienoic acid (1TMS)	337.2	15337	8609	5379	3665	28401	20700	16329	12498	11242	9547	19341	12149	10571	9794	18708	14089	11628	9371	9026	8057	6158	4544	17926	11176	6794	4543	4979	4134	6254	5941	17276	10636	5876	3698	14997	9334	8634	8230	2050	1478	1026	907	16380	9578	11648	10286
14	1	Adenoise 4 TMS	230.3	18330	18610	40426	42384	43302	47288	10535	11110	2492	3428	28108	32093	41914	44460	45624	45278	37756	41306	45797	45453	19099	18928	12338	12634	20869	23123	24207	24626	38058	30597	38884	40356	22278	20092	42817	43682	27294	28423	8521	8773	7274	6022	34410	35206	36270	37122
15	3	Alanine 2TMS	116	0	0	0	0	0	0	0	0	0	0	0	0	0	0	0	0	0	0	0	0	0	0	0	0	0	0	0	0	0	0	0	0	0	0	0	0	0	0	0	0	0	0	0	0	0	0
16	3	Alanine 3 TMS	188.2	71924	70775	169809	199045	75338	87171	84631	93816	114458	122493	59990	70873	169200	193328	297953	292741	126743	146463	273519	254848	246476	252242	99408	106084	62754	72682	143121	160114	223307	205999	218824	248493	268521	276239	160269	163674	128142	127049	120726	118245	44221	45777	27554	32333	54396	61392
17	3	Allantoin 3 TMS	374.2+259.2	0	0	0	0	169	0	0	781	0	0	0	0	0	584	0	0	0	0	0	0	0	0	0	0	0	0	0	0	0	0	0	0	366	0	0	0	0	0	0	0	0	0	0	0	263	0
18	3	Allantoin 4 TMS	331.3+431.2+ 446.2	55528	53327	16726	19401	13776	16419	20260	20302	4872	0	42748	50559	6392	7396	4423	0	7097	4623	6973	6075	23873	22162	18577	18059	35618	35268	8057	9028	9020	7096	5552	4742	3034	2699	65629	70204	59927	63336	11475	11321	12722	12847	71748	74141	36656	38006
19	3	Allantoin 5 TMS	518.5+428.4+ 188.3	0	0	0	251	457	376	358	0	0	0	0	0	1453	504	0	0	0	779	681	0	1136	330	302	0	0	0	0	314	0	0	0	0	0	338	0	0	0	0	0	0	0	0	0	2928	0	0
20	3	Allothreonine 2 TMS	130.0+219.1	351	0	739	0	0	0	0	0	494	416	0	0	0	0	0	0	0	0	0	0	637	0	0	0	0	0	0	0	0	773	0	0	0	0	0	0	0	0	1316	1072	1701	0	532	0	0	0
21	3	Allothreonine 3 TMS	291.0:294.0	1401	1292	1665	1620	0	0	0	0	0	607	0	0	0	0	0	0	0	0	0	0	0	0	0	0	347	0	0	0	0	0	0	0	0	267	0	0	0	0	627	634	0	0	0	0	0	0
22	1	alpha Linolenic Acid 1 TMS	79	19327	8037	4299	0	38937	22817	15333	12339	8792	8766	22526	12568	11081	10298	23701	13966	11556	9805	8821	7189	4523	4824	25855	8798	0	0	0	0	4898	5645	21229	9964	4159	0	20204	11458	11280	11370	1924	1637	0	0	19107	10317	14803	15370
23	2	alpha-ketoglutarate Meox 2	333	17543	16846	16881	19287	16212	18451	15003	16282	14550	14664	17459	20262	15304	16540	17518	17188	15322	16547	15921	15117	21027	20249	18003	17707	16959	17653	17108	18939	22164	20384	20680	23150	19493	19926	23706	25380	17250	18905	9000	8289	6701	8142	23312	22688	18420	18006
24	2	Arabinofuranose Meox 1	217.1	4767	5277	6349	6176	5250	3227	4551	4374	5845	7444	5320	4411	4791	5799	6828	5392	5589	4507	4270	3943	6195	7661	6501	4365	6491	5757	5025	3062	6710	5600	6081	5027	8973	6099	5353	7010	6489	4540	3080	1590	1983	2520	4135	3964	4229	6421
25	2	Arabinose Meox 2	277	3002	2839	3906	4900	3448	4096	3014	3284	3113	3508	3007	3570	3569	3975	5458	5287	4612	4565	3845	3707	5247	5014	5522	5088	5872	6106	5344	5119	7339	6083	5821	6490	7044	7615	3459	3724	2556	2928	1280	1167	934	1184	2641	2208	3727	4000
26	1	Ascorbate	332.1	0	0	0	0	0	0	0	0	0	0	0	0	0	0	0	0	0	0	0	0	0	0	0	0	0	0	0	0	0	0	0	0	0	0	0	0	0	0	0	0	0	0	0	0	0	0
27	3	Asparagine 3TMs	231.3+258.0	92190	86157	28052	28383	53810	51571	45511	43156	42282	39513	60123	61260	16534	16143	21767	19723	19102	17919	8369	7451	16532	14568	55334	50866	105219	110271	17929	16236	27075	23176	6951	0	0	0	29428	28385	24395	21671	6736	6764	9306	8693	114026	112117	102714	99051
28	3	Asparagine 4 TMS	188	104848	107780	96440	108114	49261	47641	72065	79484	104597	104559	92280	88821	32648	31003	84296	79813	23018	21751	34096	43215	92841	96712	60308	62504	80997	84343	32035	36558	39067	26578	45749	56171	54922	59658	58105	64545	112638	104732	19244	18883	17774	19680	71376	69816	90064	93577
29	3	Asparagine 5 TMS	405.3	10796	10765	19874	23038	12274	14498	11299	12507	11118	12723	10168	12123	15561	17641	35697	32524	17041	17660	23743	23634	22597	23598	10936	10854	9079	10513	14849	15332	25025	22397	29200	31873	26162	27481	11094	11383	13499	15653	6670	7173	4121	4338	2984	3393	10379	12018
30	3	Aspartate 2 TMS	160	18831	17198	22433	29675	37561	47605	11699	14367	7744	9056	16133	32089	33867	39855	61540	57983	28547	37068	72487	49574	37188	44046	19898	20465	23252	33676	49565	40078	47076	44710	49986	52260	32922	33764	42099	46038	45303	47888	10002	10886	8830	13225	9325	6608	23362	19376
31	3	Aspartate 3 TMS	232.2	620603	617474	498109	540029	358092	383637	532889	564843	547943	561129	598251	603025	226800	232167	499258	479694	179683	166495	230714	290157	584111	579488	459867	446704	569454	565684	254028	290156	284464	220269	338552	409678	398450	401565	408406	423467	619590	640484	146162	146935	147957	155524	578127	578976	628021	674769
32	3	B-alanine (3 TMS)	248.2	25863	26653	17567	18761	8722	9348	13303	14759	33233	33498	10368	9164	6178	6343	15905	13375	5741	5834	7552	6817	15817	16017	14208	13230	19613	20202	8298	6771	8046	5069	7737	10534	8019	9239	11272	11874	12620	8299	12184	9247	5254	5054	11180	14358	8871	11062
33	3	B-alanine 1 TMS	117	0	498	1314	701	672	0	207	694	0	502	766	905	576	982	1159	959	638	521	594	851	0	951	1219	1066	616	0	556	869	1432	833	815	1159	820	1322	1003	604	758	0	480	579	179	436	944	1098	397	0
34	3	B-Alanine 2 TMS	102.1	0	0	0	0	0	0	0	0	0	0	0	105	0	0	0	0	0	0	0	0	0	0	0	0	0	0	0	0	0	0	0	0	0	0	271	0	0	0	0	0	0	55	0	0	0	0
35	1	Benzoate 1 TMS	179	2080	1954	3001	3077	5312	5489	3147	3412	2957	3255	1924	2481	3354	3681	3176	3071	2476	2586	2391	2159	3069	2994	8072	7822	5524	5260	5723	6258	5738	5397	4627	5389	6221	5972	10233	10473	5768	6209	4035	3871	4299	4819	8286	7771	6075	6193
36	1	Cholestrol compound (Cholest-2-eno[2,3-b]indole, 1'-methyl-5'-methoxy-)	502.5	4145	4284	2933	2881	4478	4132	4947	4559	5224	6318	4841	4772	4771	4623	4840	4870	4465	4757	5624	4681	5018	5110	4128	4736	3475	3475	5516	5873	6227	5933	5736	5779	4375	4504	2626	2892	1341	2108	870	911	531	670	2850	2915	2839	3011
37	1	Citric Acid 4 TMS	463.2	1823178	1752671	1703979	2023121	1544421	1845530	1193771	1357075	1630948	1866534	1361161	1692799	1551288	1666446	2291229	2156444	1101357	1290047	1356792	1281058	2178035	2152835	1402681	1418003	1747214	2006370	1503238	1566240	2153575	1785056	2237154	2359644	1681933	1714035	2782749	2929196	1338569	1615168	973348	1019000	797325	767013	2054687	2021331	1691443	1751625
38	1	Citrmalic Acid3TMS	247	7755	7149	7451	8696	7109	7628	4753	5112	8333	8406	5968	6961	6483	6590	11304	10744	6528	8162	7308	6808	8425	8834	7200	7203	8483	8771	5608	5545	7091	6034	8515	9798	8775	8976	8745	9200	5996	5630	5600	5012	3478	3820	8014	8022	5887	5840
39	3	Cysteine 2 TMS	148.1+218.1	0	0	0	0	0	0	0	0	0	0	0	0	0	1367	0	0	0	0	978	0	0	1477	0	884	0	0	581	578	0	0	0	0	0	0	0	0	0	0	505	0	0	498	0	0	0	0
40	3	Cysteine 4 TMS	292	0	0	0	0	0	0	0	0	0	0	0	0	0	0	0	179	0	0	0	358	0	0	0	0	0	0	0	971	4051	2218	0	0	0	540	0	0	0	0	0	0	0	0	0	0	0	0
41	3	Cysteine NNO	220.2	0	0	0	0	0	0	0	0	0	0	0	0	0	0	0	0	0	0	0	0	176	0	0	0	0	0	0	0	0	0	0	0	0	0	144	0	110	137	0	0	0	0	0	0	0	0
42	3	Cysteine NSO	148	0	0	0	0	0	0	0	0	0	0	0	0	0	0	0	0	0	0	0	0	0	0	0	0	0	0	0	0	0	0	176	0	0	0	0	0	0	0	0	0	0	0	0	0	0	0
43	3	Cystin 3 TMS	146.1	0	290	125	326	278	587	0	0	0	193	0	0	0	0	324	1550	319	206	164	517	0	0	0	0	207	0	0	316	615	182	273	0	0	0	139	478	0	220	303	264	0	0	613	124	0	430
44	3	Cystin 4TMS	266.2	0	0	0	0	0	0	0	0	0	0	0	0	0	0	0	0	0	0	0	0	0	0	0	0	0	0	0	0	0	0	0	0	0	0	0	0	0	0	0	0	0	0	0	0	0	0
45	1	Erythritol 4 TMS	217	8280	7831	7570	7367	6175	6749	5887	6175	5439	5623	7039	7561	7282	6950	6289	6884	7607	8439	7203	7620	8690	8953	7402	8305	7766	7385	9207	8916	11028	10270	10349	11188	10522	10488	9393	9637	5959	6704	2922	3104	2624	2546	8035	8242	6874	6428
46	2	Fructose Meox 1	307	845129	823512	778284	848435	614758	708203	690009	717324	638389	673586	764394	867802	704105	770239	747377	679746	675402	761176	806840	798003	752202	752513	649445	669950	655790	706867	2097680	2147583	4392344	3848639	2065169	2336435	1900526	1764714	3240064	3157321	714506	790852	1156000	1024000	289828	293299	777007	748347	859670	857528
47	2	Fructose Meox 2	307	562647	579328	570836	653488	478263	507309	491265	540838	466098	482503	561686	630480	510045	559035	532405	517271	521162	574110	587249	553656	549498	532881	487109	498183	492511	516122	1588238	1637601	3128523	2815916	1544668	1718192	1391265	1377736	2250287	2241327	506243	546806	771260	751895	190831	216954	575459	540849	594338	654123
48	2	Fructose-6-Phosphate Meox 1	315.2	16803	16384	21001	21843	12335	0	14090	14522	12435	15168	14688	16670	11216	13071	25879	23799	10536	14355	0	12383	17037	0	21362	20375	15673	16396	14209	14185	21718	18058	18567	20855	16560	14799	17274	17904	19238	21573	7808	0	0	0	0	9642	22156	22905
49	2	Fructose-6-Phosphate Meox 2	315.2	0	14678	15492	0	0	0	0	0	0	0	8965	9867	0	0	18376	17547	0	9315	8902	0	0	0	0	0	0	12114	0	0	15680	11586	13567	0	10489	0	0	0	11567	13020	0	0	0	0	0	0	15105	14851
50	1	Fumarate 2 TMS	245.1	653077	654832	738496	791098	962539	944939	729309	766929	803804	815346	948336	1005335	921606	999464	688182	671994	962818	1044112	811388	766735	984227	994576	989732	982186	692405	727702	798991	799875	946161	889009	585897	636604	772290	776890	832307	828746	661344	653517	315688	295125	302790	303239	887609	886515	774071	783709
51	1	Galactaric acid, 2,3,4,5-tetrakis-O-(trimethylsilyl)-, bis(	333	17607	16636	12703	14918	11482	14007	15024	16710	11997	14040	16889	19936	14700	13660	14318	14465	11532	12764	13224	12430	21704	22714	14464	15131	17609	19588	15341	14340	16483	16389	15735	16742	14419	15067	19720	18821	17234	19577	5915	4999	5845	6406	18130	18418	15429	15986
52	2	Galactinol (9TMS)	204.1	21022	17705	10121	12136	27772	30358	43935	43820	26577	28129	93948	105682	76033	77958	22317	25044	51971	61842	70067	64229	128099	125062	48962	51734	51487	54906	68754	68647	81513	63807	46414	36117	55449	52588	10714	14861	40731	40458	0	0	0	0	7542	12593	12583	12736
53	2	Galactose Meox 1	160	5901	11566	6103	13257	3613	12087	9927	10125	2626	8729	8526	14046	7623	7586	8755	6869	8116	5575	10350	4065	11714	3925	3499	10975	8881	3210	8745	16940	33564	29036	14479	17746	5576	12011	21238	31470	5674	10302	14534	12600	3031	6710	11188	10660	4763	12861
54	2	Galactose Meox 2	319	51728	84010	50805	42364	4763	29680	60971	0	52510	0	48230	82964	5286	33618	82832	38462	0	32911	57548	5464	13491	46782	36205	69370	16331	0	20873	42499	98180	29791	6515	10084	30742	31127	0	5487	45863	0	21789	2838	3320	40072	86399	89824	21660	54435
55	1	Gluconate 6 TMS	333	82253	75790	70632	79821	60265	67134	68082	73210	64128	68136	87874	101712	65608	70609	85579	78540	67145	74341	70428	72242	94461	96836	80796	81379	92251	97612	97312	98536	146499	128095	110670	120370	112358	113823	57970	58265	66256	72024	20527	20097	16637	16408	54717	52102	65115	66992
56	2	Glucose Meox 1	319.2	2499573	2523470	2738649	3119661	2294768	2582428	2343180	2448974	2201971	2285926	2326032	2727063	2358588	2444270	2777849	2772177	2265124	2354555	2549860	2542866	2437112	2449010	2187375	2212267	2241237	2402967	5874915	5987934	12391042	10810520	5835171	6140313	5570324	5723655	6851435	6959185	2173434	2450891	2381000	2154000	339385	375167	913729	871033	2706550	2753602
57	2	Glucose Meox 2	319.2	339596	338363	348905	373759	357131	293034	335412	352500	120272	337687	343316	387463	356979	332039	287458	353719	314193	362542	359312	356213	315073	315032	291975	355422	277149	325766	692059	650676	1161440	1147410	583339	575302	610248	639668	567686	570215	284640	364514	289995	278005	72369	82479	224158	206645	392504	384702
58	2	Glucose-6-Phosphate Meox1	387.3	84618	80632	104943	116651	59919	68236	65233	71107	69824	76160	71355	85251	58079	62783	132074	124254	62071	69036	62889	60749	90012	91456	107272	102486	75881	84342	74539	75266	109181	93133	87763	95456	94663	96596	120958	125453	116635	129166	58116	56719	43091	48365	76126	73128	108985	112041
59	2	Glucose-6-Phosphate Meox2	387.2	16887	15599	20593	21092	12633	13517	12918	13763	13067	14922	14477	15423	11705	11801	25500	24505	11096	13699	13110	11011	17564	18389	20677	20611	13554	15642	14293	14385	20890	18587	17490	18213	18383	18236	22603	25250	21845	26639	11878	11018	8521	9557	14551	14669	22569	22027
60	1	Glucuronic acid 6 Phosphate	387.2	0	0	0	0	0	0	1417	0	0	0	0	0	0	0	0	0	0	0	0	0	0	1845	0	0	0	0	0	0	0	0	0	0	0	0	3832	4258	1820	2554	1669	1896	1551	1619	0	0	0	0
61	3	Glutamate 3 TMS	246.2	1781699	1687735	895986	922764	1090766	1111186	1090653	1092933	956848	935778	1364277	1489414	360964	353879	461682	415035	321230	322238	153666	138444	561194	523149	1207192	1110401	1670318	1678209	574570	538709	475871	380986	238470	230657	210445	185822	1519041	1521744	977410	1019198	495554	480475	536128	534049	2377749	2255273	1969457	1955716
62	3	Glutamine 3 TMS	156.1	858065	816493	131356	129346	156788	144332	237113	229162	86312	89381	335651	365175	0	3813	2588	0	5349	3998	0	0	19509	17112	238381	188299	621434	627615	35482	27125	0	0	0	0	0	0	194872	183626	440094	428866	45062	42366	69310	75657	933042	911460	750976	727025
63	3	Glutamine 4 TMS	227.3+317.2	6803	5918	0	0	0	0	0	0	0	0	0	1187	0	0	0	0	0	0	0	0	0	0	0	0	2111	907	0	0	0	0	0	0	0	0	0	0	0	0	0	0	0	0	26022	23089	4070	3903
64	1	Glyceric Acid	292	906647	875251	619183	684723	652318	724705	713892	706030	348975	358357	569030	642409	671241	737389	648878	657007	457483	515685	605020	593375	700505	671944	512964	530801	564011	584245	624734	673761	538074	493029	397484	447731	490787	476677	286687	300481	297821	314948	127649	118908	118335	129230	290954	283371	385303	396787
65	1	Glycerol 3TMS	205	66934	64484	68347	74576	56814	62840	102277	107403	535059	542776	67341	76440	54620	56578	63066	62707	62811	70613	60740	58159	87321	84402	75145	77285	99839	103894	70738	70220	70905	65629	100769	109279	139548	136457	57232	59289	17352	18514	28732	26971	18765	19262	91101	89716	41149	42771
66	3	Glycine 2 TMS	102	0	0	0	0	0	0	0	0	0	0	0	0	0	0	0	0	0	0	0	0	0	0	0	0	0	0	0	0	0	0	0	0	0	0	0	0	0	0	0	0	0	0	0	0	0	0
67	3	Glycine 3 TMS	174.2	29782	31626	19251	20674	13306	14713	15841	18611	26056	26788	14820	15109	8691	8796	24567	21798	7481	8019	12343	10485	17521	17358	15385	13237	19133	20024	12888	11593	14570	10262	12402	15481	10551	10723	8587	8928	18351	13814	9334	7763	4368	4024	8206	9284	11891	13237
68	1	Glycolic Acid 3 TMS	205.0+177.0	11437	11357	16313	17050	7099	6083	7818	8496	5305	5052	12486	12932	10197	10772	14212	13562	9313	9427	12937	13414	13070	12947	18849	19038	20105	21787	16532	16520	16405	18901	16675	17885	22455	21405	20383	20032	10687	11243	9513	8994	6523	5682	14646	14559	9695	9748
69	1	Glyoxilate Meox 1 TMS	160	0	663	572	708	553	557	1036	1140	1130	1268	1106	1225	801	727	602	708	444	668	787	716	794	678	166	522	559	693	642	595	651	847	569	1050	1142	1206	928	1049	1004	950	470	431	300	327	788	823	1043	860
70	artifact	Hexadecanoic acid 1 TMS - artifact	117	638824	610511	658803	674251	694522	709123	643111	638485	712534	731442	640048	652409	574374	587190	654010	665951	607757	638455	574588	553006	716249	723282	588053	574116	534786	554763	520429	537159	531393	526238	598465	603310	563397	548238	643209	639391	530692	532068	226891	222788	231828	226520	532588	514498	544391	547966
71	artifact	Hexanoic Acid TMS	173	1383	1518	1718	1867	1493	1644	1436	1454	904	1135	1310	1271	975	1179	1161	1305	704	813	1287	941	1395	1448	1932	1926	1559	1625	1118	1452	1197	1281	1500	1563	1148	1226	3461	3330	1509	1832	1246	1120	1225	1259	2371	2266	1733	1521
72	3	Histidine 2 TMS 1	154.2 + 182.1	0	0	0	0	192	734	0	136	0	0	0	115	0	0	0	0	0	0	0	0	0	0	110	0	0	0	0	0	0	0	0	0	0	0	0	0	0	0	0	144	0	161	0	0	0	0
73	3	Histidine 2 TMS 2	154.2 + 110.1	0	0	0	0	0	0	0	0	0	0	0	0	0	0	0	0	0	0	0	0	0	0	0	0	0	0	0	0	0	0	0	0	0	0	0	0	0	0	0	0	0	0	0	0	0	0
74	3	Histidine 3 TMS	154.3 + 254.1	636	0	500	0	350	299	0	0	682	0	0	373	443	0	212	805	304	630	821	1031	120	0	601	507	0	242	728	397	482	0	762	0	0	645	505	298	294	0	712	329	593	384	2562	1949	627	0
75	3	Homoserine 2 TMS	146.1	0	144	0	0	0	0	0	0	543	0	0	0	0	0	0	0	0	0	0	0	309	133	0	0	108	302	0	0	0	0	0	0	0	0	0	133	0	0	214	132	0	0	0	0	0	0
76	3	Homoserine 3 TMS	218.3	640	1469	0	0	0	0	0	0	16640	18707	0	0	0	0	0	0	0	0	0	0	0	0	0	0	1144	1183	0	0	0	0	0	0	0	0	0	0	0	0	553	0	0	0	0	0	0	0
77	3	Homoserine 4 TMS	290.3	2018	1671	5108	6028	2617	3170	2118	2393	2607	3068	1692	1896	4127	4817	8263	8678	3393	3535	8594	8747	6665	6752	1902	2185	1063	1496	3444	4116	5607	5011	7916	9455	7832	8084	2887	3130	3307	3705	1908	1983	997	991	482	600	1421	1742
78	1	iso-Citrate 4 TMS	319	239446	222752	277194	293592	289484	318701	212554	231005	229717	234329	246011	285516	297190	316973	317914	311245	248465	282388	278882	270742	362385	357842	285125	286709	296297	305141	233106	230944	289176	259538	316667	347965	264540	257560	288077	293013	246736	260791	98349	103204	104863	101088	332457	326536	271289	284448
79	3	isoLeucine 1 TMS	86	4920	4622	2115	1816	626	2244	266	0	0	157	2905	3137	735	942	299	0	0	0	2544	1685	621	1147	1034	1652	0	409	732	0	567	0	0	1228	318	1005	3316	2622	5842	7028	799	689	543	414	2603	2399	3850	3535
80	3	isoLeucine 2 TMS	158.2	1519	1989	0	0	0	0	0	0	0	0	0	0	0	0	0	0	0	0	0	0	0	0	0	0	0	0	0	0	0	0	0	0	0	0	0	0	0	0	0	0	0	0	0	0	0	0
81	3	isoLeucine 3 TMS	127.1	0	0	0	0	2651	3061	2873	2980	2543	2838	2847	3016	3034	3210	0	0	0	0	0	0	0	0	0	0	0	0	0	0	0	0	0	0	0	0	0	0	0	0	0	0	0	0	0	0	0	0
82	1	Lactate 2TMS	117	8676	8423	8794	8533	4203	711	4650	6474	5715	3371	6755	6417	2285	1583	2573	3942	2285	274	3638	4773	5354	4784	8288	8041	7995	7227	16540	16379	4779	9366	8359	9401	8576	8774	24024	22708	6103	5899	12526	12740	7580	7672	18816	18763	7102	6049
83	3	Leucine 1 TMS	170	7310	9931	4404	3750	2041	1813	0	0	1162	0	1937	830	0	0	2642	1910	0	0	674	1075	2045	3111	0	0	604	1145	0	0	0	0	0	0	0	0	2712	6573	4930	5582	2076	1615	1640	1087	3677	2382	1440	0
84	3	Leucine 2 TMS	158.2	0	0	0	0	0	0	0	0	0	0	0	0	0	0	0	0	0	0	0	0	0	0	0	0	0	0	0	0	0	0	0	0	0	0	0	0	0	0	0	0	0	0	0	0	0	0
85	3	Leucine 3 TMS	230.1	0	409	1354	1832	881	1147	0	721	785	0	511	0	1602	1313	2328	2224	0	1179	3112	3307	1317	1452	0	0	0	0	0	0	1163	1134	1838	1815	1792	1762	715	948	0	920	416	389	0	0	0	0	0	577
86	1	L-Glycerol 2 Phosphate 4 TMS	298.0:301.0	89452	110950	99526	21977	64659	94798	77379	83161	71922	75920	30548	113891	87383	112541	86253	72434	91898	98225	109644	124516	81402	96458	29080	86602	79019	88528	351489	364331	751624	668169	334123	338069	354160	271788	513317	594147	93462	87190	173126	228049	38248	44419	75143	89262	94215	93009
87	1	L-Glycerol 3 Phosphate 4 TMS	298.0:299.5	69495	52817	76051	73855	54909	57652	59136	53024	61169	60778	55767	57047	53958	57587	100987	90568	58911	58993	68443	68147	78367	79435	67713	70674	60420	68122	56878	56773	36019	56468	66592	51728	70826	76782	74693	74466	51755	56884	54422	52481	43534	45980	87331	84199	61830	61297
88	1	Linolenic Acid 1 TMS	79	8029	3750	1738	0	13859	8696	4964	3853	2045	0	9450	4559	3008	3825	9269	4952	3537	3938	3294	2872	1875	1078	9043	4531	1872	1368	1653	0	2296	0	7151	0	0	0	5907	3383	2999	3504	623	0	0	0	7611	4069	4833	4236
89	3	Lysine 3 TMS	362.2+230.0	1053	0	1575	2217	1330	1050	896	1297	774	0	1279	1245	1938	2040	3410	3122	2981	2811	2708	2153	3333	3381	955	1306	933	1319	1372	1911	2956	2789	2948	3217	4135	4192	0	0	1354	0	0	0	234	0	0	0	0	0
90	3	Lysine 5 TMS	227.2	34761	39097	51950	57615	21359	18455	34292	24980	37569	17926	21971	30951	15038	15491	47899	47914	13763	19906	23135	25085	30522	31116	29497	21847	22525	32715	33925	37145	33338	17042	32482	34431	31710	32893	30917	42310	61381	67622	18850	20123	11868	12608	14064	22489	37979	41492
91	3	Lysine4 TMS	174	17420	16594	11482	11544	9663	11392	11205	12293	8732	9125	12548	14898	3149	3613	4005	3209	3384	3220	0	4008	6602	6075	7668	7997	12853	15070	5256	5278	5547	3850	0	0	0	0	9894	9325	14537	16243	3405	4058	2522	2151	9601	9948	19567	20102
92	1	Malate 3 TMS	307.1	765452	766220	738213	813092	632268	695881	557454	589542	605166	586014	559290	700895	587093	618224	770417	693938	592148	620817	582638	575556	722257	720814	532537	609038	592189	608959	538936	556234	621506	560897	569619	598289	644449	695011	673776	747270	537823	539276	241627	242506	231190	247740	645979	686573	673402	661803
93	2	Maltose Meox 1	253.3	0	244	951	575	811	371	0	599	0	0	0	0	307	651	298	0	0	115	416	0	0	527	0	0	0	0	412	267	0	405	759	414	0	597	437	471	1150	1283	245	201	0	0	0	0	0	0
94	2	Maltose Meox 2	204	0	0	0	0	0	0	0	10274	8826	15043	0	0	0	20871	0	0	0	0	0	0	0	0	0	0	0	0	0	0	0	0	0	0	0	22961	0	0	0	0	0	0	0	0	0	0	0	0
95	3	Methionine 2 TMS	176.1	1207	1357	0	0	600	0	1213	1178	1093	1400	832	921	0	0	804	378	0	437	0	0	1093	0	0	756	1123	1225	0	0	393	139	0	0	916	572	757	804	1525	1330	311	364	160	185	1066	875	1024	1189
96	3	Methionine 3 TMS	248.3	1022	880	895	855	859	833	554	644	772	714	615	507	754	676	1522	1645	952	1085	958	966	1134	1013	760	793	476	936	743	621	828	995	1036	1130	1090	1050	681	0	0	563	0	240	0	114	553	552	491	415
97	1	Methyl Benzoate 1 TMS	193	19208	18926	19209	19921	24164	25639	18906	21069	22361	23383	18662	22005	16152	18057	20582	19422	16241	18414	16096	14756	22675	23630	16072	16304	18759	20407	22774	23580	23240	21605	24240	27774	24483	24767	39608	40319	27029	28094	16431	15486	14626	16649	30545	31379	32236	33075
98	1	MonomethylPhosphate	241	9124	9509	8098	8062	9129	10793	8977	8574	7773	7688	6422	6559	5916	8182	13277	12180	6553	6678	6121	6220	8191	8503	9344	8862	10825	10806	6957	6522	6859	5853	8825	9067	7787	8024	6020	6420	13050	13108	2781	2560	2720	2688	5837	5538	5562	6067
99	1	myo-Inositol 6 TMS	305.2	760488	737232	695098	752541	600133	666817	678848	713985	581707	613502	790794	897862	600022	653120	825049	779284	509750	551588	707536	682919	833979	842505	752042	747672	810342	843288	801918	820983	1065850	930878	826388	887925	846832	841375	858047	893002	763296	858273	387381	395152	255460	269065	697189	685038	673808	693674
100	1	myo-Inositol-1 or 2- Phosphate	318.5	181046	179511	221782	226815	158609	178361	151352	163377	147705	154178	140707	158927	151388	159986	289303	282270	163493	159829	195271	200522	215481	220783	177553	192950	181296	188864	166780	166337	198683	173275	219284	224390	214960	210063	178080	173040	177778	188089	80498	74895	61715	70027	129955	130379	194626	195338
101	1	N-acetylglutamic acid 2TMS	174	15754	13937	13639	16130	20875	20973	15921	17490	44710	42860	12592	17323	6562	7436	12005	11298	10268	11093	3837	2897	8578	8145	15832	16267	21714	26097	8248	8553	12757	12345	8423	10001	8033	6891	21987	20433	7824	16661	5953	5924	5458	5312	23676	21689	30514	21633
102	1	Nicotinate 1TMS	180	676	980	443	623	0	321	395	0	484	523	0	535	394	404	596	695	335	423	591	504	683	830	0	208	0	0	340	362	417	362	350	0	381	0	783	782	877	910	414	364	376	365	1133	1053	1179	1111
103	1	Octadecanoic Acid	117	483180	481132	528514	566229	544446	599514	498926	512811	679558	721448	509349	561511	492111	522305	475352	475339	474331	500452	370190	357304	726028	718309	420338	416801	367125	395749	378402	372420	351993	314682	406944	426447	355674	354360	554746	574329	413017	429200	228162	226531	235845	226535	449274	438011	494086	490217
104	3	Ornithine 3 TMS	142.1+348.2	512	487	0	0	0	0	0	0	618	0	0	0	0	0	0	0	0	0	0	0	0	0	285	0	0	0	259	0	0	0	0	0	0	0	0	0	0	0	0	0	0	0	0	0	0	0
105	3	Ornithine 4 TMS	142.2	2897	3912	2184	4250	2532	1464	2925	3267	3359	3288	1986	3075	2682	1349	4065	3511	2289	2924	3037	2357	4289	4011	2860	2797	3400	4163	4879	4785	6426	6364	5392	6228	5263	4327	6478	6854	3725	3861	1913	2688	1523	1894	3587	4137	1949	4696
106	3	Ornithine N2 N2 N5 O 2	174.2	0	0	0	0	0	0	0	0	0	0	0	0	0	0	0	0	0	0	0	0	0	0	0	0	0	0	0	0	0	0	0	0	0	0	0	0	0	0	0	0	0	0	0	0	0	0
107	1	Oxalic Acid 2TMS	131+175+190	0	0	0	0	0	0	0	0	0	0	0	0	0	0	0	0	0	0	0	0	0	0	0	0	0	0	0	0	0	0	0	0	0	0	0	0	0	431	0	0	0	0	487	0	0	352
108	3	Phenylalanine 1 TMS	146	0	268	343	341	497	191	0	803	813	554	0	515	0	1043	621	184	745	0	950	728	155	185	177	163	0	0	0	0	0	557	1221	1728	0	1183	634	0	0	0	471	0	0	318	0	0	326	0
109	3	Phenylalanine 2 TMS	218	22594	22232	20490	23116	24465	26364	22285	23726	21201	21971	20035	21869	21736	22341	22226	20717	20563	22152	21543	19921	23839	23752	26479	26841	22674	24536	22399	20858	28101	25357	25169	26159	19654	20061	19695	19651	19941	20370	7126	7104	4533	5390	18425	19290	28859	31314
110	1	Phosphoric Acid 4 TMS	387.3	702996	687566	615472	732122	323955	369273	467345	542193	379994	414172	470954	618680	248723	293771	893579	825975	136075	183773	323629	301843	609508	633223	316503	336057	395611	465849	291063	294008	411423	351050	204493	236926	308760	300015	730997	767172	702612	851049	956441	888532	554562	699767	638723	618449	1041996	1106939
111	3	Proline1 TMS	142.1+216.0	0	0	0	0	0	0	0	0	0	0	0	0	0	0	0	0	0	0	0	0	0	0	0	0	0	0	0	0	0	0	0	0	0	0	0	0	0	0	0	0	0	0	0	0	0	0
112	artifact	PUTRESCINE,N,N,N,N-TMS	174+200	2034	0	0	0	0	1981	2047	2281	0	0	0	2259	0	2415	0	0	0	2047	0	0	0	0	2175	0	0	2277	2460	2206	2592	1971	2246	0	0	2069	0	2228	0	1732	868	0	0	768	2733	0	2474	1960
113	1	Pyridine-4-carboxylic acid 1 TMS	180	3259	3001	3368	3565	3612	3917	3170	3116	3339	3871	3132	3165	3581	3722	4522	4468	3270	3413	3961	3818	3080	3174	3129	3127	3060	3171	2958	2779	3634	3291	3012	3314	2962	3164	6006	6475	1352	3238	2862	2882	2007	2137	4797	4783	3952	4011
114	3	Pyroglutamate 2 TMS	230.2 + 156.1	2909147	2840244	3702779	3942689	2872913	3092238	2670507	2754989	3205147	3285030	2223661	2490360	2823706	2987517	4302982	4201824	2871767	3039531	3319239	3263677	3511400	3479439	2744351	2719803	2753495	2999078	2617428	2682717	3335073	3131462	3633981	3776539	3460507	3503708	2696356	2742928	2736332	2848770	1054000	1049000	890547	916386	2059151	2124525	2454704	2512193
115	3	Pyroglutamine 3 TMS	155.1+301.3 + 344.3+227.0	0	0	0	801	0	0	0	0	0	0	0	0	0	0	3890	3622	0	0	0	0	0	0	0	0	0	0	0	0	0	0	0	0	0	0	0	0	3702	1654	2499	2008	0	0	0	0	0	0
116	1	Pyrrole-2-carboxylic acid 2 TMS	240.1	1392	1459	1633	1742	1939	2157	1498	1408	2775	2922	2137	2130	1609	1863	2578	2947	1118	1130	1328	1218	1490	1380	643	736	547	619	597	619	1260	1162	978	1044	779	669	1689	2013	2797	2874	1381	1488	566	610	2005	1981	4148	4312
117	1	Pyruvate 2TMS	174	0	295	0	399	0	283	437	605	0	675	337	0	0	0	222	484	0	0	305	493	182	0	0	0	0	287	376	0	635	0	526	0	571	0	502	543	421	393	236	238	0	0	531	537	0	522
118	2	Rhamanose Meox 2	277	2458	2270	2530	2735	1857	0	1964	2210	2017	0	2080	2370	2003	1845	0	2211	2028	2181	2109	2157	0	2136	0	0	2223	2374	3402	3238	4971	4475	3505	3955	3474	3352	3629	4039	1767	1785	1239	1531	0	798	2505	2462	2536	2453
119	2	Rhamnose Meox 1	277.2+117.1	10284	9020	28832	30958	9558	10841	8364	8669	23634	24409	11871	13244	13356	13839	19879	19936	17452	19535	17130	16600	19813	19639	16489	16605	29675	30900	11491	12856	15746	14363	14048	15351	32246	33259	25588	26506	5697	5804	16473	16420	22085	22724	15643	15879	6087	5427
120	1	Ribitol 5 TMS	217.2	2743801	2729074	2754775	3000781	2696784	2952413	2625818	2884457	2469791	2520224	2783559	3103259	2502909	2592720	2542836	2498429	2356714	2523178	2649453	2503516	2456890	2402173	2686205	2724529	2238854	2443534	2622137	2607685	3088837	2781421	2606559	2795712	2770111	2698774	3263128	3279153	2548257	2848312	1164000	1217000	1166000	1222000	3210420	3120201	3049085	3079189
121	1	Salicylic Acid TMS	267.2+135.0+209.0	1938	1608	1445	1584	1392	1318	1297	1433	1339	1641	2234	2689	2060	1957	1965	1531	1929	2322	1854	1951	2730	2456	1697	1874	1310	1292	2150	1894	3499	2589	3202	3628	1648	1866	1920	1698	1823	1931	944	838	897	783	2087	1908	1868	2102
122	3	Serine 2TMS	116	66069	62842	52481	59511	40156	47109	16133	16212	10637	8188	47392	54747	22007	25731	68851	60797	12681	21312	34311	27925	53375	59303	63148	70266	40865	47224	61320	61010	62619	59603	42277	52945	40383	38763	22189	23275	95021	92318	9025	8027	3887	4049	16321	15654	37726	35776
123	3	Serine 3 TMS	204.3	25702	29965	5107	7797	0	0	4204	8669	196322	209698	2186	0	0	0	0	0	0	0	926	0	19089	30600	10272	6264	60611	68438	1502	0	2116	246	4039	13936	5947	7724	355	550	9372	0	3161	1680	528	386	1217	262	573	1733
124	3	Serine 4 TMS	290	3438	3646	9588	10792	5311	6321	4901	5504	6644	7043	4623	5217	9405	10914	20398	20383	8014	8517	18797	18459	17513	18173	6761	7562	3214	4006	11555	11974	15701	16139	21725	25936	21586	23340	2928	2997	10305	10702	1858	1830	741	744	617	517	3065	3959
125	1	Sinapic acid derivative	338.2	81275	59542	28863	23178	92542	61767	34098	26253	17971	15230	56651	35236	26879	22600	64956	35435	21843	17434	19204	19695	14152	12565	57188	26843	16428	13180	14173	13419	20993	20295	54554	24680	14951	11764	44602	23797	34106	32744	5332	3711	3287	3077	39356	19425	50376	52641
126	1	Sorbitol	319	9912	9253	11358	12322	8613	9074	7749	8037	9622	10534	8136	8777	8200	8484	15316	17174	10152	8128	10415	11892	11943	11166	11495	10865	10494	11100	8795	9018	9536	9764	11446	11724	13006	11771	9936	12761	8659	8805	9810	7056	6853	7467	13282	14131	10760	9269
127	1	Stigmasterol	255.2	4289	0	1761	2527	6296	6477	8018	6628	4433	4476	3653	6555	7462	8458	5646	4657	7779	7128	6893	7536	4776	6155	3986	5163	1405	0	4834	4105	7904	7046	6313	4845	0	0	6258	6520	8701	7937	1725	0	2097	1815	8905	8342	10136	9416
128	1	Succinate 2 TMS	247.2	123489	121975	149369	157010	110273	127859	96321	102694	111103	106766	109988	118950	116822	127045	158973	170117	146942	159443	124896	118467	145438	141258	123960	123774	131117	140121	110954	114079	130748	122948	142546	154086	119146	124285	218060	221828	104582	103658	143246	129038	99166	101278	197982	195568	141867	142959
129	1	Sucrose	437	2826674	2876902	3299072	3464712	2853705	3044371	2463407	2554052	2927645	3474818	2580075	2918606	3063072	3201009	5141012	5005143	3949356	4080472	3384379	3216715	3815312	3692046	3440967	3289805	3387024	3772266	3025996	2964285	3854399	3462364	4146558	4243035	3998174	3936922	2803058	2671111	2321584	2545014	2653000	2392000	1352000	1262000	3495682	3418673	2965894	3051967
130	1	Threonic Acid 4 TMS	319	11110	11741	9978	11309	10224	11253	8732	9786	11107	13284	10192	10897	9095	10795	11307	11913	9649	11148	9153	8582	10650	11072	11837	11747	10416	11347	9490	10154	11367	10109	11172	12669	12157	12768	12660	14503	9684	10487	5779	5784	5247	4751	18748	19699	12130	12462
131	3	Threonine 2 TMS	219.0+130.0	52703	55185	45494	50560	37335	40711	22538	28861	19397	17879	46065	49505	32544	40745	65416	51554	24293	36387	57673	50114	55232	61965	52603	52480	37285	39637	35308	42204	61551	50056	49087	56165	47246	42858	26778	27409	74642	69695	17379	15062	6607	7512	19995	22507	23621	24233
132	3	Threonine 3 TMs	292.3+218.3	26110	29796	9158	11292	1761	0	13081	19419	160757	166183	3561	0	0	0	2814	1813	0	0	3629	1703	23716	35357	12393	7527	59084	65792	2769	0	2857	0	7641	20178	10515	16060	0	0	12953	0	4666	2863	0	0	0	0	0	0
133	3	Threonine 4 TMS	290.2	361	0	1111	1498	776	919	585	864	892	803	616	778	1540	1684	2590	2407	1277	1427	3170	3250	2201	2205	858	940	406	488	1153	1366	2063	2034	2973	3461	2853	3015	506	629	1077	1367	376	407	185	213	0	208	447	458
134	1	trans-Sinapinic acid (2TMS)	338.2	2297	2789	849	1369	0	2016	1570	0	0	0	1576	0	0	995	0	0	679	0	1080	619	0	0	0	1043	0	0	0	0	0	822	1555	0	0	0	2640	1396	6915	6801	0	0	0	0	2580	340	7878	8177
135	1	Trehalose	361.2	19584	18055	15551	17606	6790	8504	5977	7799	9119	8605	4650	3970	7271	0	16597	15498	0	7443	6741	6323	7980	6737	8512	9047	8432	10179	171211	180029	153574	147235	175430	186255	203793	192713	8648	8628	8054	8183	5606	5228	4489	4093	10233	10941	9413	7945
136	3	Tryptophan 1 TMS	130.1	0	0	0	0	0	0	869	0	0	0	0	289	437	0	1302	0	686	609	1100	302	870	0	887	0	0	0	0	961	1010	459	705	981	1336	0	0	2751	0	0	0	0	0	621	0	0	0	1351
137	3	Tryptophan 2 TMS	202.1	0	0	0	0	0	0	339	0	0	0	0	0	0	0	0	236	0	0	0	383	0	0	0	0	0	0	0	0	0	0	414	0	0	0	0	0	0	0	0	152	0	0	0	0	0	0
138	3	Tryptophan 3 TMS	202.1	0	0	0	0	0	0	0	0	0	0	0	0	0	0	0	0	0	0	0	0	0	0	0	0	0	0	0	0	0	0	0	0	0	0	0	0	0	0	0	0	0	0	0	0	0	0
139	3	Tryptophan Ethyl ester	130.1	0	0	0	0	0	802	0	0	0	0	0	0	0	298	0	354	0	0	476	0	351	499	242	0	0	0	0	165	0	0	889	0	0	754	0	905	0	0	0	0	0	0	910	0	0	655
140	3	Tyrosine N O O	218.1	0	0	0	0	1014	2010	0	0	0	0	0	0	0	0	1944	0	0	0	0	0	1368	0	0	0	0	0	0	0	0	0	0	1712	0	0	339	0	1219	950	0	0	0	0	0	0	0	0
141	3	Tyrosine O	179.1+268.1	0	0	0	0	0	0	0	0	0	0	0	0	0	0	0	0	0	0	0	0	0	0	0	0	0	0	0	0	0	0	0	0	0	0	0	0	0	0	0	0	0	0	0	0	0	0
142	3	Tyrosine O O	179.1	1773	1471	2303	2966	2570	2705	1592	1646	2425	2313	0	1411	2755	2695	4432	5199	2308	3217	2777	2837	2699	2051	1280	1368	1628	1420	1640	1785	3001	2683	3823	4120	2450	2146	2043	2612	1322	1018	836	868	574	608	1159	1267	2787	2833
143	3	Uracil 2 TMS	241.2+254.5:257.5	4016	3598	4115	3870	2286	2264	2304	2517	4559	4728	3156	2287	0	1521	2474	2428	1494	1510	2238	1751	3429	3198	2497	2605	4448	4490	2003	1764	2281	0	1924	2565	2631	2990	145450	163618	10146	3850	111912	110642	55553	69176	62155	68647	3560	3927
144	3	Valine 1 TMS	72	19287	12829	21352	20015	10487	13004	1825	3767	0	3082	8154	5277	7454	8414	18179	16835	8828	7124	14316	15068	8363	14406	7986	7291	9801	11188	2924	5686	5114	6231	6045	9138	10104	10324	12990	13828	2494	17012	2103	1548	3906	3086	9273	8320	9819	10803
145	3	Valine 2 TMS	218	0	0	0	0	0	0	0	0	0	0	0	0	0	0	0	0	0	0	0	0	0	0	0	0	0	0	0	0	0	0	0	0	0	0	0	0	0	0	0	0	0	0	0	0	0	0
146	3	Valine 3 TMS	188.0+216.0+ 172.0	2976	2937	2626	3000	2061	2219	1316	0	1573	2093	1732	1829	2385	2592	3543	3549	2249	2333	2843	2352	2762	3152	2237	2057	1645	1858	1619	1648	3351	2756	2250	2628	1784	1738	2548	2733	2826	1948	1464	1524	716	672	2912	2794	2600	3286
147	1	Xylitol 5 TMS	277	1938	2460	2405	2316	2392	2530	2520	2054	2792	3290	2130	2804	1967	2014	2559	2681	2051	2343	1843	1901	2499	2357	2795	2225	2599	3101	2900	3003	4705	4645	3182	3136	3557	3401	3481	3374	1891	2206	1163	1647	732	931	2813	2653	3238	3163
148	1	unknown 001	163	142	0	0	355	1131	1207	1031	986	2144	2543	561	965	748	872	1735	1913	1255	1573	1233	599	753	926	538	577	361	334	566	493	1057	364	787	0	650	0	0	147	113	0	0	268	0	0	0	159	176	288
149	1	unknown 002	57	1107	0	0	963	1539	1366	619	1842	1588	0	0	0	0	0	848	0	0	1039	0	0	0	0	0	1245	0	0	1150	1662	1953	0	1339	1201	1227	1464	2240	1802	0	1239	0	0	614	0	1647	0	0	0
150	1	unknown 003	117	0	0	0	0	5390	4709	4844	5178	4508	5185	4592	5575	4864	4731	0	0	0	0	0	0	0	0	0	0	0	0	0	0	0	0	0	0	0	0	0	0	0	0	0	0	0	0	0	0	0	0
151	1	unknown 004	117	0	0	0	0	8461	8308	8433	9069	9104	9395	8376	9401	8228	9194	0	0	0	0	0	0	0	0	0	0	0	0	0	0	0	0	0	0	0	0	0	0	0	0	0	0	0	0	0	0	0	0
152	1	unknown 005	170	0	0	0	0	602	383	921	1141	991	1249	1365	1149	486	133	0	365	171	0	0	0	0	457	0	0	0	363	0	0	0	334	243	280	193	0	455	1063	0	948	416	425	325	320	800	808	833	801
153	1	unknown 006	128	13034	11945	6119	5443	0	0	0	0	0	0	307	0	0	0	0	246	0	0	0	0	0	0	2102	155	3883	5605	0	0	0	0	0	0	0	0	15454	14717	10657	11410	6858	7725	3928	4103	12395	12373	4036	2915
154	1	unknown 007	184	16165	15786	14919	14768	9378	9246	14261	11413	11138	15458	16838	15451	9126	0	6486	5046	5505	0	4826	8165	11142	10107	6193	6585	7885	8386	5495	5962	2207	4804	4787	4027	10594	9921	13900	14499	14089	14505	4835	4539	4894	4807	18897	19355	17760	17266
155	1	unknown 008	105	0	0	0	0	1641	1340	2046	1791	1402	2002	2310	2180	2016	2034	0	0	0	0	0	0	0	0	0	0	0	0	0	0	0	0	0	0	0	0	0	0	0	0	0	0	0	0	0	0	0	0
156	1	unknown 009	69	3437	3000	4246	5126	0	0	0	0	0	0	0	0	0	0	3419	3792	3102	2589	3725	4829	4642	3827	5012	4920	3928	3832	5814	5276	4831	4926	5187	5424	5818	5591	4452	4284	4743	5885	1336	1338	1590	1313	1763	2362	4381	4596
157	1	unknown 010	123	0	0	0	0	624	409	698	729	553	680	672	754	522	581	0	0	0	0	0	0	0	0	0	0	0	0	0	0	0	0	0	0	0	0	0	0	0	0	0	0	0	0	0	0	0	0
158	1	unknown 011	157	0	0	0	0	0	0	0	0	0	0	0	0	0	0	0	0	0	0	0	0	0	0	0	0	0	0	0	0	0	0	0	0	0	0	0	0	0	0	0	0	0	0	0	0	0	0
159	1	unknown 012	131	6913	7175	5648	5529	0	0	2152	2843	3332	2933	5090	5218	0	0	1835	2033	0	0	2442	3053	6641	5770	5906	5781	1829	1696	0	0	0	0	0	0	0	1697	0	0	0	0	0	0	0	485	1394	0	0	0
160	1	unknown 013	147	55399	49995	72426	77691	29218	25782	30304	35812	10841	12511	58458	57214	45686	41553	58041	62522	41220	37353	57368	59884	59270	53876	82768	83171	88232	93708	73530	72627	73462	84403	73486	89560	100335	100347	93261	92964	48507	52256	41398	41317	28306	29217	72649	65323	41273	43855
161	1	unknown 014	190	901	929	1000	902	0	0	1365	1442	4967	7459	0	0	243	0	0	0	0	0	0	0	1603	1111	1380	709	2188	2045	136	0	198	0	1136	1390	1297	725	836	0	563	894	450	358	344	330	4100	3907	1898	847
162	1	unknown 015	89	0	0	0	0	164	0	0	0	0	0	0	0	0	0	0	0	0	0	0	0	0	0	0	0	0	0	0	0	0	0	0	0	0	0	0	0	683	0	0	0	0	0	0	0	0	0
163	1	unknown 016	191.0+117.0	1613	0	0	2164	0	0	0	0	0	0	0	0	0	0	0	0	0	0	0	0	1814	0	2223	1768	1701	1241	1611	0	0	0	0	0	3054	2708	2815	0	0	0	1169	1035	0	917	0	0	1009	0
164	1	unknown 017	219	5602	5481	6542	6790	3483	3637	3525	3928	2150	2352	4002	4486	4125	4394	5497	5242	4700	4444	5122	4703	4750	4813	5346	5377	5747	6332	4602	4544	5297	5618	4867	5111	6115	6243	5144	4927	3704	3935	2137	2045	1971	2330	4210	4008	3832	3999
165	1	unknown 018	171	0	0	0	0	0	0	0	0	0	0	0	0	0	0	0	0	0	0	0	0	0	0	0	0	0	0	0	0	0	0	0	0	0	0	0	0	0	0	0	0	0	0	0	0	0	0
166	1	unknown 019	220	18936	18761	16547	18695	19633	18105	18472	24666	19429	21800	19819	20577	18535	23180	24332	24136	20109	18039	16974	19611	20431	18834	13109	13150	16191	17009	12904	15579	15750	15299	17801	21024	23088	23579	16921	16750	12069	12793	6531	6309	5299	5961	16618	17561	21645	23149
167	1	unknown 020	83	0	0	0	0	0	0	0	0	0	0	0	0	0	0	0	0	0	501	1097	0	0	899	0	0	0	0	0	0	0	0	0	0	0	0	2091	2533	2765	3036	699	684	0	450	7653	7907	8892	8836
168	1	unknown 021	131	2833	6460	4246	5306	2077	0	2774	3065	4860	5017	2673	3243	2067	2457	4577	4586	2618	2560	3438	3511	5078	5144	4099	4936	0	0	0	0	0	0	0	0	0	0	617	5492	0	0	0	1589	0	0	0	0	1134	0
169	1	unknown 022	359	114	0	0	0	195	388	351	420	510	569	466	233	342	520	0	0	0	0	0	0	0	0	1108	1180	1171	1241	1339	1166	623	1346	1132	1497	293	139	0	0	0	0	0	0	0	48	588	742	794	653
170	1	unknown 023	89	0	0	0	0	0	0	0	0	0	0	0	0	0	0	0	0	0	0	0	0	0	0	0	0	0	0	0	0	0	0	0	0	0	0	0	0	0	0	0	0	0	0	2539	2531	2948	3221
171	1	unknown 024	147	2365	0	0	0	0	2874	0	0	0	0	0	2281	2178	0	0	0	0	0	2944	0	0	2992	2723	2786	0	0	0	0	3052	0	0	0	2926	3725	4484	4884	0	0	3232	3327	1798	1904	3536	3748	3244	0
172	1	unknown 025	320	0	250	317	295	0	0	281	0	211	0	0	291	0	397	0	433	0	0	0	0	0	0	242	169	0	224	0	311	372	233	316	0	361	298	0	0	269	292	239	181	194	150	347	280	509	492
173	1	unknown 026	201	0	1024	0	0	0	1230	807	822	605	803	852	915	960	960	976	0	0	500	0	1035	668	840	1252	1272	0	779	0	1052	893	814	1041	1037	857	812	1251	1037	0	901	518	469	411	452	1089	1118	1044	1046
174	1	unknown 027	89.0+189.0	1685	1908	0	2545	2159	2237	1691	0	2126	2112	1737	1984	2105	1708	2020	1964	1552	1746	0	1206	1958	2200	1559	1845	1168	1343	1791	1631	0	1963	1926	2229	1717	2006	2712	2800	1715	1887	1072	1012	943	952	1953	2459	2148	2002
175	1	unknown 028	157	0	0	0	0	0	0	0	0	0	0	0	0	0	0	0	0	0	0	0	0	0	0	0	0	0	0	0	0	0	0	0	0	0	0	0	0	0	0	0	0	0	0	0	0	0	0
176	1	unknown 029	201	0	0	0	0	0	0	0	0	0	0	0	0	0	0	0	0	0	0	0	0	0	0	0	0	0	0	0	0	0	0	0	0	0	0	0	0	0	0	0	0	237	0	0	0	0	205
177	1	unknown 030	336	4208	3850	732	1495	107	125	329	392	561	567	892	371	0	0	357	208	124	196	181	161	369	532	210	118	747	858	0	149	0	132	208	0	0	118	583	800	613	580	314	315	708	700	1919	1961	623	533
178	1	unknown 031	211	25719	194500	38849	176577	33239	182045	35210	155392	27233	152002	27734	180553	33375	162464	31516	138666	12911	142718	28338	151459	27351	162245	30150	100190	44672	195980	36480	108247	22518	200613	18652	180147	38312	197433	158453	33490	157669	27712	52788	12277	52634	10371	206765	19871	114506	42967
179	1	unknown 032	217.0+328.0	178	195	0	0	131	284	127	152	0	193	128	284	321	243	309	294	354	340	270	344	291	228	0	106	0	0	0	0	102	206	258	106	0	0	357	506	429	612	109	118	0	68	209	186	375	364
180	1	unknown 033	244	0	0	0	0	283	388	0	0	0	0	0	0	315	0	0	0	0	0	188	0	0	0	0	0	0	0	0	123	184	0	0	0	0	0	0	0	0	495	0	0	0	0	1143	1056	2191	1999
181	1	unknown 034	186	4240	4017	7049	8040	6842	7112	4823	6082	3468	3536	3606	4413	9820	10898	13800	13806	15557	15945	12571	12966	8274	8628	4770	5357	4538	5374	8473	9269	13328	12696	13543	15011	15724	17341	4633	4529	2369	2374	2804	2862	1942	2110	1488	1623	2096	2206
182	1	unknown 035	320	1633	1753	2440	2524	1421	1631	899	982	1843	1929	1035	1101	1104	1101	1871	1929	1671	1595	1310	1258	1782	1507	1288	1353	1496	1688	1228	1058	1492	1338	1614	2008	1614	1620	1584	1631	953	1061	971	763	629	614	1675	1619	1425	633
183	1	unknown 036	78	0	0	0	0	0	0	0	0	0	0	0	0	0	0	0	0	0	0	0	0	0	0	0	0	0	0	0	0	0	0	0	0	0	0	0	0	0	0	0	0	0	0	0	0	0	0
184	1	unknown 037	245	3655	3600	2602	3233	2473	0	1999	1841	2512	2809	2585	2666	0	0	2805	2757	2303	2780	2711	2504	2964	2556	2861	2514	2430	2500	0	0	2248	0	2389	2736	2104	2392	0	2180	0	0	0	0	0	0	0	0	0	0
185	1	unknown 038	215	1096	914	991	1529	1344	1328	1383	1057	1383	1530	1139	1216	1475	1653	1790	967	1476	1178	1785	1264	1358	1829	1272	1717	882	1000	1206	2012	1083	1655	1885	1837	1873	1711	0	892	757	787	428	409	0	318	895	920	873	1128
186	1	unknown 039	373.2	9482	7540	10681	12420	6759	6397	7922	7084	5009	6315	11281	10722	6475	7343	9962	10622	5168	5978	8315	7351	11708	12273	4302	4790	4299	5750	4677	4932	6745	6486	6563	6526	6703	7599	24082	23934	18344	15759	7993	10500	6182	10396	11052	11536	13228	16291
187	1	unknown 040	305	840	0	909	808	0	726	452	657	0	568	0	924	0	0	860	751	766	0	911	780	703	640	0	0	450	535	0	521	1139	983	886	588	555	460	1805	1462	488	870	1038	1091	570	582	805	782	0	0
188	1	unknown 041	342	0	0	236	0	951	1094	598	720	533	461	817	839	1089	1300	381	490	0	269	260	316	294	257	0	0	0	0	0	0	116	0	0	0	0	0	524	641	679	778	254	314	195	176	1685	1730	1838	1820
189	1	unknown 042	196	1840	1806	2272	2393	1898	1989	2059	2123	2387	2763	2014	2094	2198	2288	2910	2972	2207	2258	3171	2775	3287	3220	2346	2118	2200	2342	1894	1882	2749	2493	2282	2395	2245	2396	3380	3508	1557	1776	1792	1556	1291	1440	3311	3322	2569	2404
190	1	unknown 043	214	0	0	0	0	4959	5187	4892	4982	4761	4768	4539	5313	4984	5378	414	0	0	0	0	0	0	0	0	0	0	0	0	0	0	0	0	0	0	0	0	0	0	0	0	0	0	0	0	0	0	0
191	1	unknown 044	100.0+144.0	0	0	0	0	0	0	0	0	0	0	0	0	0	0	0	0	0	0	0	0	0	0	0	0	0	0	0	0	0	0	0	0	0	0	0	0	0	0	0	0	0	0	0	0	0	0
192	1	unknown 045	213	0	329	0	0	0	0	0	311	1389	1293	0	0	0	0	0	0	0	0	0	0	0	0	0	0	339	0	0	0	366	0	0	0	0	0	515	0	0	0	0	211	0	151	898	1058	508	662
193	1	unknown 046	228	3681	3655	981	1112	0	0	188	458	642	727	1190	1547	0	0	0	0	0	0	0	0	823	681	0	0	512	540	0	0	0	0	0	0	195	0	1391	1460	332	689	433	361	445	536	1177	1232	368	382
194	1	unknown 047	145	0	0	0	0	1522	1696	2319	2561	3516	3316	2693	2682	1203	1262	0	0	0	0	0	0	0	0	0	0	0	0	0	0	0	0	0	0	0	0	0	0	0	0	0	0	0	0	0	0	0	0
195	1	unknown 048	199	1272	1044	812	1117	961	1002	1151	1308	1039	996	1017	1253	1034	893	1366	1364	924	965	1142	1209	1421	1371	923	912	1098	1184	879	734	1281	982	1426	1419	1122	1185	752	701	548	688	300	253	308	220	602	586	824	979
196	1	unknown 049	140	0	0	0	0	624	644	435	502	0	0	628	452	530	496	0	0	260	0	0	0	0	0	0	0	0	0	0	0	0	0	0	0	0	0	672	826	0	0	409	488	0	185	978	938	1389	1447
197	1	unknown 050	304	0	0	0	0	0	0	0	0	0	0	0	0	0	0	0	0	0	0	0	0	0	0	0	0	0	0	0	0	0	0	0	0	0	0	0	0	0	0	0	0	0	0	0	0	0	0
198	1	unknown 051	305.1	0	641	0	0	0	0	0	0	0	0	0	0	0	0	0	0	266	0	0	0	0	0	0	0	0	0	0	0	0	913	905	0	0	0	1796	1633	0	0	1191	1091	0	0	0	0	0	0
199	1	unknown 052	342.0+314.0	0	0	161	0	0	412	0	0	0	0	0	0	0	0	0	0	0	0	0	0	0	0	0	0	0	0	0	0	0	0	0	0	0	0	0	0	0	0	0	273	0	0	0	0	0	0
200	1	unknown 053	215	686	0	0	0	960	870	730	0	1026	901	526	0	803	738	0	0	0	839	729	847	0	863	0	578	803	772	0	0	0	0	813	795	0	653	0	0	584	0	0	0	0	0	0	666	980	768
201	1	unknown 054	262	0	0	0	0	0	0	0	0	0	0	0	0	0	0	0	0	0	0	0	0	0	0	0	0	0	0	0	0	1071	1127	0	0	0	0	0	0	594	524	0	0	0	0	0	0	457	464
202	1	unknown 055	140	1421	1410	1189	1263	4279	4343	4094	4262	3430	3832	4266	4744	4243	4601	1245	999	967	1084	819	938	1201	1141	0	485	530	546	450	330	367	0	0	0	582	745	1177	1239	1383	1406	562	587	607	626	2039	2224	1969	1898
203	1	unknown 056	232	21189	20436	28022	30939	13326	15003	13003	14657	11446	12207	12762	14531	22119	24764	43376	43275	26656	27701	24270	24811	33429	36090	11800	12055	15697	18299	13623	13816	24087	22465	19203	21530	29966	31473	35562	37439	16821	18648	26006	24177	11817	13110	10720	12047	11554	13360
204	1	unknown 057	217	0	0	0	0	3240	0	0	3668	3369	0	0	3803	2879	2647	4758	4596	2549	0	0	0	0	3510	4577	4563	0	0	0	4254	0	4395	4009	0	4670	0	5711	6229	6176	6152	2722	2670	0	0	5616	4743	6330	5471
205	1	unknown 058	103	0	0	0	0	0	0	0	0	0	0	0	0	0	0	0	0	0	0	0	0	0	0	0	0	0	0	0	0	0	0	0	0	0	0	0	0	0	0	0	0	0	0	0	0	0	0
206	1	unknown 059	241	0	0	0	238	2229	2538	1560	1814	2673	1127	2041	2962	848	1129	0	0	0	0	0	0	0	0	0	0	0	222	0	0	150	0	0	0	0	0	0	0	261	0	0	0	0	0	251	0	339	473
207	1	unknown 060	217	0	0	0	0	0	0	0	0	0	0	0	0	0	0	0	0	0	0	0	0	0	0	0	0	0	0	0	0	0	0	0	0	0	0	0	0	0	0	0	0	0	0	0	0	0	0
208	1	unknown 061	292	2952	3160	3386	3742	3052	3904	3191	3072	3042	3147	2923	3247	2617	3129	4018	3855	3232	3818	3246	3258	3861	4381	3654	3724	3361	3707	3418	2988	4421	3830	3804	4601	4398	4686	3262	3406	2752	3210	1128	1481	1188	1239	3112	3498	2469	2576
209	1	unknown 062	217	72437	72085	83765	82077	44214	78922	61801	61565	82519	93459	53504	58709	76894	73327	37724	80405	44890	78590	72845	69543	63843	64767	68504	26018	65876	69734	37472	43254	62281	65557	80027	82092	64179	63910	93439	99366	50739	32316	14507	14732	16761	15866	35840	37214	43334	77938
210	1	unknown 063	270.0+381.0	408	0	0	0	0	0	0	0	0	0	369	309	0	0	0	0	0	0	0	0	0	265	0	0	227	0	0	0	0	0	0	0	0	0	0	0	0	327	0	0	0	0	578	591	546	604
211	1	unknown 064	227	0	0	601	0	991	2390	0	554	701	0	879	997	597	124	0	0	0	506	139	174	117	0	0	681	0	0	415	0	0	999	788	617	1043	850	0	0	0	0	0	178	0	0	0	0	0	0
212	1	unknown 065	306	781	1071	758	808	0	525	0	749	635	673	744	658	315	604	903	888	674	729	631	583	0	605	821	398	753	813	907	716	802	583	800	0	820	921	1053	872	628	953	150	343	246	305	933	1113	919	854
213	1	unknown 066	188	956	1014	656	0	742	584	585	573	638	929	0	663	0	0	460	0	496	0	0	0	0	0	0	0	1008	799	0	0	115	0	0	0	0	0	0	0	0	0	262	0	258	0	1062	1042	932	793
214	1	unknown 067	244	1844	1819	1672	2219	1054	0	599	0	0	0	1644	1870	1157	1379	1547	1762	979	1243	1164	1129	1979	1915	0	737	0	545	0	0	1341	1038	948	0	0	418	3260	3490	2717	2775	1396	1448	752	954	5396	5607	7063	7328
215	1	unknown 068	292	0	0	0	0	0	0	0	0	0	0	0	0	0	0	0	0	0	0	0	0	0	0	0	208	0	0	0	0	0	0	0	0	0	0	0	0	0	0	0	0	0	0	0	0	0	0
216	1	unknown 069	347.2	971	1171	1076	1243	946	1291	592	795	1006	1070	851	1000	869	682	1785	1427	1117	1244	1006	838	893	1007	874	1020	1117	999	809	764	1009	994	1074	1362	1002	1209	1369	1327	849	871	598	594	412	647	1238	1215	1089	1175
217	1	unknown 070	281.2	578	524	167	3600	2522	2568	220	592	580	193	3573	3800	3329	631	419	3089	3503	881	2544	850	580	2780	361	889	414	324	1928	3742	406	1688	5277	1754	721	910	624	795	3765	2251	1293	221	1638	154	937	750	421	5838
218	1	unknown 071	199.1	3920	3910	3747	4262	3187	3825	2911	3207	4482	4202	2849	3630	3563	3596	4636	3926	3941	4614	4001	4229	5259	5081	3699	3587	3911	4085	3266	3031	4064	4096	4216	5264	4527	4322	3985	3399	2927	3522	1282	1250	1302	1369	3156	3186	4049	4135
219	1	unknown 072	330	0	0	0	353	178	0	249	0	211	417	0	0	192	0	572	464	303	0	0	0	382	167	0	0	0	146	0	0	289	0	0	263	331	170	774	783	1661	1901	390	437	0	285	5666	5234	7901	7701
220	1	unknown 073	244	0	0	1473	1278	1032	1424	0	0	1615	2053	0	0	877	0	1388	1291	0	908	0	914	0	1371	0	633	1048	0	0	0	955	0	1140	1250	0	1077	0	0	0	0	0	0	0	0	0	0	0	0
221	1	unknown 074	224	0	0	0	0	1897	2184	2181	2200	1760	1678	2431	2530	2248	2469	0	0	0	0	0	0	0	0	0	0	0	0	0	0	0	0	0	0	0	0	0	284	0	0	0	0	0	0	0	0	0	0
222	1	unknown 075	332	952	1112	1407	1449	0	0	0	621	0	0	1283	1359	1391	1336	0	1323	880	0	1417	1874	1809	2064	0	0	0	0	743	0	1230	1103	0	1239	0	0	1670	2002	2333	3166	652	696	0	0	2195	2320	3819	3879
223	1	unknown 076	275	3049	3005	3497	3910	2837	3410	3006	3196	3275	3178	1910	2219	1870	2050	3458	3663	1676	2027	1787	1976	2566	2688	2634	2425	3148	2673	1897	1487	1859	1547	2109	2192	1483	1910	2318	2518	5471	6239	2123	2123	1616	1784	2711	2450	3176	4035
224	1	unknown 077	215	8429	8618	8279	9624	7680	9095	7444	7799	7427	7428	8003	9458	8187	8940	9350	9057	9174	9742	8943	8788	9509	10074	8345	8526	8398	9471	12660	12466	23201	20671	13855	14599	13655	13106	18115	19039	7234	8305	8645	8711	4138	4085	11005	10052	9773	8821
225	1	unknown 078	179	2143	2106	2112	2452	2394	2745	1714	1839	2313	2524	1669	1848	1959	2085	3423	3302	2036	2242	2359	2064	2280	2399	1595	1648	1282	1596	1549	1558	1902	1934	2368	2256	1555	1691	467	0	1330	1680	0	0	0	423	1415	1509	2844	3015
226	1	unknown 079	328.2	14450	15550	28365	32094	22958	25138	11931	11951	14417	14365	14209	16513	18660	19545	54838	55588	16362	17926	25773	24165	22870	23886	13363	14047	9076	9667	12099	12729	25975	24139	16488	18179	13842	13762	27986	27966	48173	52330	8929	9067	5233	5159	33282	35253	36743	38111
227	1	unknown 080	153	1608	1293	1472	1724	758	0	824	895	999	1130	0	736	466	596	1594	1550	809	898	510	952	1172	758	1155	1190	1747	1404	843	972	0	571	1354	1054	1239	1485	1009	1549	0	499	1259	1509	898	837	1476	1580	844	933
228	1	unknown 081	358	0	0	0	129	603	502	408	407	230	217	617	475	467	707	0	0	292	259	240	188	152	138	0	0	0	0	0	0	263	0	145	0	0	0	0	186	350	217	58	189	64	0	304	391	839	1026
229	1	unknown 082	245	0	0	0	2460	1778	0	0	1800	1748	1744	0	0	0	1858	0	0	0	0	0	0	1656	0	0	1652	1989	0	0	0	0	0	0	0	0	0	0	0	0	0	2256	1930	1927	1687	0	0	2407	0
230	1	unknown 083	267	7961	7507	11062	11225	8012	8484	7443	7022	7985	7162	7316	6959	7957	8608	9474	9619	8240	7973	9193	9254	9561	9226	9428	9667	9560	10176	7417	7422	8137	8162	9543	9286	11261	10673	13194	12792	7557	7584	6167	5689	5924	6996	10168	10325	7303	8018
231	1	unknown 084	204	63900	64441	38292	43204	28400	31139	21805	22865	27152	27385	32809	38126	31757	33851	60307	58344	37804	41089	47283	46699	38632	38195	35602	37374	108282	115091	365941	358557	810088	738459	221208	250974	303121	293631	111212	114461	4896	6010	33641	32683	9335	9977	46576	45658	34889	32999
232	1	unknown 085	333	16553	15423	15850	17529	14612	17671	13320	14209	18506	18813	14581	16218	11825	11752	18945	17454	12618	13281	11225	12011	17242	16841	13354	12473	13911	15142	14235	14019	19269	14494	15872	18530	15717	16486	27316	28616	22681	23771	10694	11158	10695	10720	29411	27432	26008	26106
233	1	unknown 086	275	7835	7827	8435	9514	7324	7932	7609	7817	8145	8332	5472	6657	5519	5709	9022	8484	5418	6510	6246	6008	7105	6914	6373	5832	7289	7592	5369	5105	5807	4444	4869	6023	5088	5112	6086	6522	14068	15135	4456	4830	3914	3868	5907	6190	9039	9626
234	1	unknown 087	292.1	146845	145156	150084	156428	110191	121663	106892	114083	93496	102771	129259	149531	116640	127696	153873	150380	101044	110903	125312	124148	149292	146006	122563	125138	131095	135994	163238	161301	191049	169560	136642	153934	158075	154868	292954	296021	116583	134758	137255	138117	49869	57393	128676	129204	122745	125365
235	1	unknown 088	437	19836	19355	12634	14540	7627	8995	6495	6411	8224	8387	9340	11168	9923	11409	14835	14836	10714	12655	13256	12670	8533	8864	9280	10199	25239	26968	87371	85293	190862	173419	61438	65577	73406	70953	29877	30251	1498	2273	10364	10101	3177	3241	13695	14119	9455	10014
236	1	unknown 089	333	0	0	0	0	0	0	0	0	0	0	0	0	0	0	0	0	0	0	0	0	0	0	0	0	0	0	0	0	0	0	0	0	0	0	0	0	0	0	0	0	0	0	0	0	0	0
237	1	unknown 090	403.2	0	0	0	0	203	0	292	254	0	0	0	117	0	0	0	0	0	0	0	0	0	0	0	0	0	0	0	0	0	0	0	0	0	0	0	0	0	0	0	0	0	0	0	0	0	0
238	1	unknown 091	217	395967	383738	409252	403377	271400	260810	234851	232645	339384	369591	263620	272977	235445	228233	328007	323477	275521	271550	246325	254702	274657	286209	281375	285293	305667	309414	261761	263286	283299	265995	319517	316002	325712	338993	431228	478234	354583	349303	164262	164224	180345	180931	317801	337972	301705	290556
239	1	unknown 092	211.1	3109	0	0	0	0	2480	2966	2730	2894	3099	0	2498	2070	1980	3105	3191	0	0	2874	2503	0	0	0	0	0	0	0	0	0	0	2528	2735	2263	2131	0	0	0	0	0	0	0	0	0	0	0	0
240	1	unknown 093	305.1	5419	5312	2017	0	0	0	0	0	0	0	0	0	0	0	0	0	0	0	0	0	0	0	0	0	2291	2443	0	0	10629	9839	3146	0	5931	6379	4868	5297	0	0	0	1686	0	0	0	0	0	0
241	1	unknown 094	140	4705	4427	5035	5396	4494	4654	3488	4072	4890	5104	2992	3686	4197	4132	7347	7291	4982	5400	4884	4750	5487	5673	4501	4408	3756	4795	3247	3173	5121	4184	4301	5112	5292	5536	3511	3102	2712	2804	1461	1297	1198	1463	3784	3426	3091	3492
242	1	unknown 095	375.1	148259	141951	251859	263033	312700	369965	179178	191549	234495	254009	227900	253032	320545	343783	289568	274405	300576	325215	327433	299070	348188	347967	319873	308602	251662	261005	313697	314567	590254	497195	432255	469632	353688	318350	463846	471940	220714	234263	154449	154686	87973	92007	372454	351672	295118	305995
243	1	unknown 096	299.1	20184	19998	16186	17029	9960	11667	11676	12009	10616	11765	11763	14086	7277	7567	10500	16351	6649	7303	6879	6417	12757	12480	7561	9948	12368	18042	6883	8735	4112	6820	7084	10637	4517	0	127135	128233	17965	25715	60079	61799	58820	66244	132463	129452	24334	24500
244	1	unknown 097	306.2	154443	166851	221246	158235	307672	357769	278884	304011	383885	276633	295103	285469	310550	321937	376036	226434	293501	86066	249357	140199	247897	349623	280991	268500	325317	356375	268395	130648	148698	252510	313174	408950	315765	266529	410569	396522	261476	186425	68684	92822	83894	135513	225879	158888	294541	310389
245	1	unknown 098	123	0	0	0	0	0	1393	0	0	0	684	0	0	979	0	0	0	0	0	662	0	0	0	0	0	0	0	0	0	0	0	0	0	0	0	0	0	0	0	0	0	0	0	1653	0	0	0
246	1	unknown 099	377.0+355.0	5471	5869	4397	4919	5657	7241	3799	3835	4326	4779	3254	3907	5432	5627	6480	6267	4932	5823	4234	4923	6281	5793	5405	5973	4121	4085	3691	3952	4673	3709	4158	5256	4721	4622	3886	5492	1990	0	1370	1527	1092	1092	1764	1627	2601	2392
247	1	unknown 100	204	82985	83832	55238	61575	135980	154154	60699	63454	70162	72861	51900	59814	113707	119994	120991	118397	98089	104614	84174	81273	112755	107393	112575	113478	53255	57945	64483	65042	71623	62646	64194	69719	63811	62531	26520	27428	25429	28572	5773	6138	0	1295	7178	7097	33796	33919
248	1	unknown 101	140	0	0	0	0	0	0	0	0	0	0	0	0	821	1035	0	0	0	0	0	0	0	0	0	0	0	0	0	0	0	0	0	0	0	0	0	0	0	0	0	0	0	0	0	0	0	0
249	1	unknown 102	333	0	0	0	7553	7249	7160	9788	10845	0	7440	0	0	11523	12254	0	0	6936	8121	5135	0	0	0	0	5680	0	0	7934	0	0	0	7142	0	0	0	12166	13315	10679	12015	0	0	2773	2784	12450	12551	14296	13424
250	1	unknown 103	452	1648	0	0	1859	388	1476	1773	688	1556	1764	0	1431	1443	1191	2422	2167	889	1489	1405	1200	1656	1572	1452	1262	1591	803	1878	1677	1420	1740	1870	1873	1984	2216	653	918	0	1564	381	394	214	248	1445	1730	1895	1307
251	1	unknown 104	171	1434	0	0	0	0	0	1042	0	1309	0	0	2562	0	0	1778	0	0	1437	0	1681	2074	1438	0	1821	1572	1674	2740	2472	2018	3035	2704	2749	0	1791	0	0	0	0	739	0	0	0	0	0	1426	0
252	1	unknown 105	452	3967	3698	4108	2608	3156	3699	3602	2949	3548	4547	3112	2976	2913	3162	5701	4875	3225	3325	3541	3635	1763	4311	3397	3622	4479	4696	4418	3812	5574	5666	4244	5045	5508	5259	3009	2562	3818	5052	850	859	679	774	2108	3689	4106	4864
253	1	unknown 106	347	2989	3476	0	3666	1514	732	2535	3071	2820	1740	3020	3914	1904	1939	4203	1231	2550	0	0	2694	2420	4188	0	1427	2635	0	2474	1738	1550	703	2595	3447	3851	3901	3088	4303	2573	2713	1241	1181	1002	1181	5958	5582	4898	3018
254	1	unknown 107	319	23961	24204	23159	23802	21251	22788	8895	14355	16164	16649	11138	12752	23686	23874	25443	26276	26419	24942	22498	21407	20291	20010	21163	21406	17120	16326	21095	21873	26215	23539	23764	26538	23968	22053	37371	42454	29188	20551	7987	8533	9698	9697	28245	29158	31329	15511
255	1	unknown 108	365	993	1426	1200	1286	0	403	302	499	0	472	473	770	0	109	547	0	155	497	648	612	0	650	670	443	716	743	556	625	801	494	780	0	965	762	2568	1615	949	1710	530	671	851	722	814	1008	336	821
256	1	unknown 109	173	0	0	0	0	0	0	0	0	0	0	0	0	0	0	0	0	0	0	0	0	0	0	0	0	0	0	0	0	0	0	0	0	0	0	0	0	0	0	727	0	0	0	0	0	0	0
257	1	unknown 110	433.1	399	0	0	0	478	403	0	0	313	0	0	0	0	550	590	765	0	0	311	0	544	765	0	485	0	491	0	0	389	586	495	0	795	0	0	0	0	568	0	0	0	0	482	535	0	0
258	1	unknown 111	173	0	0	0	0	0	0	0	0	0	0	0	0	0	0	0	0	0	0	0	0	0	0	0	0	0	0	0	0	0	0	0	0	0	0	0	0	0	0	0	0	0	0	0	0	0	0
259	1	unknown 112	393.2	160985	155104	137882	148425	153921	170915	140217	152551	195971	206146	141464	164011	95720	101275	182571	174376	85691	93164	86765	83299	195589	193640	82832	84373	109369	120208	98937	100476	87771	75998	86062	90901	108915	109756	180661	183143	123951	135459	58589	58805	53771	55545	154355	157099	137139	141866
260	1	unknown 113	449.2	3328	3493	0	1382	0	0	1073	1673	0	0	1289	1381	0	350	1775	1633	0	0	0	0	1333	1578	459	709	5061	5205	0	0	0	0	0	0	967	0	2150	1842	1493	1568	0	0	509	777	1089	1398	601	639
261	1	unknown 114	361	6700	6501	2238	2718	4247	3347	3980	4450	3674	2926	4925	5827	2078	2393	2212	2707	2953	3227	0	2086	0	1689	3900	3400	6694	6674	5800	6555	14416	11497	5864	6120	5104	5196	10323	11010	0	2801	3089	2524	0	0	3365	2558	7011	6830
262	1	unknown 115	242	0	0	0	0	0	0	0	0	0	0	0	0	0	0	0	0	0	0	0	0	0	0	0	0	0	0	0	0	0	0	0	0	0	0	0	0	0	0	0	0	0	0	0	0	0	0
263	1	unknown 116	204	106301	104800	115687	128871	94922	109298	100358	106093	91183	98742	100252	113429	97928	101225	112400	109182	96338	102106	107749	104493	103214	99176	93798	93712	93452	102088	271553	273107	526580	460330	247130	266297	247338	249393	316528	320910	96170	105158	121326	118027	16247	16963	31534	30786	113125	114067
264	1	unknown 117	361.2	49426	46553	42739	43899	37648	37508	19458	18807	18649	19259	38339	39869	38361	36629	38645	38782	40262	40263	34384	33644	28324	29168	37261	36379	26004	25961	33875	36741	44000	41084	37642	38093	31585	30612	76617	78543	47089	47390	25049	26031	28496	26368	45128	46368	46582	49128
265	1	unknown 118	374.2	0	0	0	0	0	0	0	0	0	0	0	0	0	0	0	0	0	0	0	0	0	0	0	0	0	0	0	0	0	0	0	0	0	0	0	0	0	0	0	0	0	0	0	0	0	0
266	1	unknown 119	361.2	0	0	0	0	0	0	0	0	0	0	0	0	0	0	0	0	0	0	0	0	0	0	0	0	0	0	0	0	2924	0	0	0	0	0	0	0	0	0	0	0	0	0	0	0	0	0
267	1	unknown 120	228.1	6500	7085	4830	5228	3963	4090	3817	4040	7255	8010	4386	4720	3276	3428	6732	7167	4656	4730	6098	5462	5757	5749	6215	6286	7004	7382	4689	4719	5958	4944	6058	6659	6031	5903	5658	5411	4149	3778	2526	2601	2648	2453	5445	5290	4621	4468
268	1	unknown 121	361.2	242082	234630	212296	232124	236420	246381	88011	89494	87098	89592	216214	225378	265865	267709	262349	255743	304519	298300	232813	221255	164716	163729	236105	210125	121319	124681	173511	172514	259380	241421	198407	195254	128881	126221	371565	356634	233411	240320	145502	155993	149530	151775	338493	335491	319435	308216
269	1	unknown 122	466.1	0	0	433	856	0	0	0	0	488	220	0	0	382	255	0	710	441	576	0	432	0	393	887	710	318	827	615	509	1065	676	700	619	0	0	0	0	222	0	0	240	0	0	0	560	321	149
270	1	unknown 123	319	0	2722	9726	5854	0	0	6856	0	3391	0	0	0	3219	0	9335	4552	0	6839	5540	0	3771	0	0	0	6819	0	0	0	0	0	0	0	0	0	6040	10832	0	4684	4949	4557	3572	3372	6716	11675	0	7465
271	1	unknown 124	140	4089	4103	3819	4145	4197	4224	3217	3442	2931	3638	3290	3505	4378	4826	6431	6301	4686	5039	4131	4652	4500	4335	4247	3896	3766	3600	2857	2930	4465	3992	4400	4472	4335	4220	3509	3364	2438	2171	1487	1607	1712	1727	3852	4180	3588	3430
272	1	unknown 125	204	24083	24362	38272	40508	25739	29998	27556	31333	24282	25869	24725	29656	30609	31786	36814	36778	27835	30274	36586	35116	35071	34400	23208	26095	18834	21635	87688	86471	165887	147163	78259	87064	78012	79772	96322	95309	30589	33270	41330	39818	4364	5157	0	0	26128	28858
273	1	unknown 126	232	6966	7762	6828	6965	4443	4642	3281	3963	1169	1671	4735	5557	3692	3934	8282	7996	5722	6029	4446	4624	6760	6586	2628	2823	5276	5330	2855	2622	5988	4795	4533	4643	6462	6735	5259	5499	4534	5292	2981	2597	1952	2283	3706	4000	4656	5278
274	1	unknown 127	332	0	0	0	0	0	0	0	0	0	0	0	0	0	0	0	0	0	0	0	0	0	0	0	0	0	0	0	0	0	0	0	0	0	0	0	0	0	0	0	0	0	0	0	0	0	0
275	1	unknown 128	159	0	0	0	0	0	0	0	0	0	0	0	0	0	0	0	0	0	0	0	0	0	0	0	0	0	0	0	0	0	0	0	0	0	0	0	0	0	0	0	0	0	0	0	0	0	0
276	1	unknown 129	291	3044	2958	2942	3319	2644	2545	2312	2418	1946	0	2276	0	2255	2330	2802	2410	2715	2345	2789	2780	2286	2589	2664	2525	2355	3059	2383	2130	3106	2783	2537	2666	3172	3692	2438	0	2425	2692	0	0	868	777	2488	2347	3085	2849
277	1	unknown 130	212	548	0	1465	313	0	929	901	323	769	0	1118	740	484	222	0	1354	697	0	515	554	420	0	586	0	0	0	518	0	656	0	732	295	0	0	1081	1284	2009	1210	846	837	643	486	397	0	623	1421
278	1	unknown 131	196.1	6477	5956	4563	6193	5836	6148	3466	3693	4458	3647	4744	4651	4465	5582	8606	7563	6930	7965	6378	5927	5464	5209	5523	5728	5425	5956	5887	5113	9485	7989	8160	8854	6996	6276	7506	6554	4286	5269	2962	2695	3068	3182	6889	6380	5125	4862
279	1	unknown 132	321	5696	4579	4468	4449	3931	3554	1541	1224	1813	1713	5064	3576	3194	2443	3151	3684	2951	3059	3316	2689	2998	2551	2894	2613	2902	3547	1637	1648	1412	2483	2389	1988	1475	1251	5973	4572	4221	3397	2167	1752	2619	1950	6165	5473	5696	5661
280	1	unknown 133	361.2	108044	104352	108673	125345	141720	171596	73423	80798	67109	79233	100320	112903	134780	157103	249239	255675	171767	192913	179957	173153	125243	125324	154635	161529	80946	87659	118162	129260	161548	137358	165277	185661	115329	115185	152007	141962	80883	83343	57490	64344	59567	61605	173790	175467	112005	115085
281	1	unknown 134	447.1	0	0	0	0	0	0	0	0	0	0	0	0	0	0	0	0	0	0	0	0	0	0	0	0	0	0	0	0	0	0	0	0	0	0	0	0	0	0	0	0	0	0	0	0	0	0
282	1	unknown 135	293.1	2417	2333	1966	1635	3018	2679	2438	2857	2643	2955	2270	2314	2364	2082	2911	2587	2423	2693	2182	2377	1871	1906	2327	1795	0	0	0	2364	2709	0	3397	3373	2463	1593	1731	1286	2032	1797	479	0	428	0	1331	0	2340	2466
283	1	unknown 136	264.1	6008	6062	5534	5532	11755	13280	11958	13250	8126	9630	7120	7887	7210	7904	17207	16840	10820	11092	9016	9256	8463	8153	12175	13415	8340	8390	8766	9018	12774	10605	10815	11319	5814	5938	27114	27190	13923	13972	10493	11637	8174	8668	27590	29178	24051	24523
284	1	unknown 137	361.2	3420	2864	2789	0	2818	3159	0	0	0	2739	0	3052	0	2201	0	0	0	0	3007	0	0	0	3509	0	0	0	0	0	0	0	0	3523	0	0	3730	0	0	0	0	0	1708	0	0	4145	0	3181
285	1	unknown 138	383	7834	7904	7758	7662	6417	7738	7073	7825	3771	4083	6152	7190	7425	7652	12217	11251	7096	7494	8136	8320	9426	10261	8086	8096	7341	7328	6889	6826	9043	7374	7801	8998	8009	8450	6861	6950	4758	5205	3142	3580	2785	2912	8458	8511	5477	5946
286	1	unknown 139	415.2	44373	48045	52140	56039	30907	36441	35936	40652	32193	37302	41119	46518	44287	48720	55540	53349	42544	43775	50501	51815	58180	61433	50414	52859	44947	43119	45995	47184	48069	45451	51167	50584	49957	48973	38745	40187	41171	38276	15495	15847	16030	16341	34034	34056	36965	37994
287	1	unknown 140	306.1	0	0	0	0	0	0	0	0	0	0	0	0	0	0	0	0	0	0	0	0	0	0	0	0	0	0	0	0	0	0	0	0	0	0	0	0	0	0	0	0	0	0	0	0	0	0
288	1	unknown 141	327.2	6980	5977	8986	8981	5166	5628	5212	5502	8980	9611	4983	5463	6168	6896	8959	9706	7756	8191	6621	6483	9366	9290	7670	8049	5959	6014	5884	6070	5977	5215	6865	6870	6842	6904	8307	8329	5334	6478	3445	3375	3471	3558	6679	6552	5600	5724
289	1	unknown 142	186	5292	5118	0	0	13141	14548	8183	8124	5500	5867	6250	7513	9091	9396	6490	6154	5677	6111	4933	4659	2120	2348	1231	0	0	0	4585	4504	13883	12231	6042	6887	0	0	10406	10490	15802	16559	930	895	705	794	7394	8102	28548	29742
290	1	unknown 143	202	0	0	0	0	0	1190	996	1042	0	0	0	0	919	0	1025	0	0	0	0	946	0	0	0	0	0	0	0	0	0	0	0	0	0	0	0	0	0	0	0	0	0	0	0	0	875	1214
291	1	unknown 144	327.2	3659	3648	4699	5023	4650	5166	4118	4257	5871	6540	4399	4871	4036	4608	4615	4145	3868	4367	3347	3338	6176	6097	3739	3710	0	1994	1883	1779	0	0	0	2727	0	0	3136	3376	2884	2506	1228	1497	1657	1617	3217	2956	2979	3195
292	1	unknown 145	140	4390	4217	3905	3903	3787	3846	2912	3181	2633	3220	3164	3427	3771	3834	6040	5655	4629	5174	3813	3492	3727	3755	3953	4188	3619	3935	3500	3435	4567	4216	4963	4939	3924	3987	4298	3669	2861	2899	1589	1983	1767	2041	4897	4462	4063	4474
293	1	unknown 146	204	4738	5811	0	0	0	5162	5865	7497	4649	3822	0	0	0	0	0	7891	5726	6378	0	0	4732	4570	0	3586	4510	3699	3230	3190	6029	3292	4321	5051	5108	5285	2336	4073	1868	0	1614	1462	1094	1480	5218	12265	8188	2706
294	1	unknown 147	282.1	0	0	0	0	0	0	0	0	0	0	0	0	0	0	0	0	0	0	0	0	0	0	0	0	0	0	0	0	0	0	0	0	0	0	0	0	0	0	0	0	0	0	0	0	0	0
295	1	unknown 148	143	3249	2189	0	1398	8360	7454	5229	5242	5087	5164	5632	5039	6358	6668	6146	5737	6841	6598	6350	6136	4204	3909	4763	3362	0	0	0	2404	5229	5640	5622	4810	0	0	5580	3632	4143	3699	1182	0	0	0	6413	5149	7082	7379
296	1	unknown 149	499.3	103	120	0	0	0	0	0	0	0	0	0	0	0	0	0	0	0	0	0	0	0	0	0	0	0	0	0	0	0	0	0	0	0	0	0	0	252	175	0	0	0	0	528	593	572	375
297	1	unknown 150	455.2	163	0	297	276	2381	3091	1540	1730	858	967	1842	2169	3311	3767	806	852	574	536	395	308	437	468	0	0	0	0	0	0	0	115	0	0	0	0	340	368	770	821	61	38	121	0	227	274	476	150
298	1	unknown 151	117	20847	20186	21402	23991	22946	24160	19349	22352	27284	28479	21194	23838	20119	21747	20327	21126	19062	20072	16117	15563	31234	29472	17687	18626	12501	13459	12428	12112	13233	12065	16354	17516	12458	13005	22687	24185	17878	19173	9615	8693	8351	9460	19543	18781	17946	18879
299	1	unknown 152	210.2	30237	29787	25379	28421	28415	30786	21184	23951	21519	22123	26197	30386	28186	29145	41175	41741	35972	36841	33560	33010	27873	28581	34642	33007	28529	29196	30109	30376	46018	39138	41128	44165	32033	31701	41726	41088	27555	27821	16701	16914	16555	17500	38710	38822	33022	31417
300	1	unknown 153	290	1467	1439	0	1222	1051	1145	1838	1820	1396	1591	1622	1911	1343	1525	1821	1334	1360	1584	1331	1769	2679	2091	1433	1874	1350	1517	1348	2015	2191	1519	1967	2022	1898	1501	1683	1368	2570	2855	948	718	524	560	1561	1555	1940	1725
301	1	unknown 154	361.2	2416	0	0	0	2856	0	0	0	0	0	0	0	2018	0	0	0	0	0	0	0	0	0	0	0	0	0	0	0	0	0	0	0	0	0	5803	6157	6649	5867	1068	0	1008	0	3146	3782	6638	6158
302	1	unknown 155	383.2	2967	3065	2441	2609	2466	3015	2527	3161	2247	2006	2053	2609	2489	2791	4643	4722	2759	2572	2429	2416	3164	3148	2551	2604	2320	2529	2655	2582	3336	2597	2909	3409	2138	2071	3130	3411	2352	2583	1530	1522	1105	1369	3539	4069	2807	2882
303	1	unknown 156	418.2	0	0	0	0	0	0	0	0	0	0	0	0	0	0	0	0	0	0	0	0	0	0	0	0	0	0	0	0	0	0	0	0	0	0	0	0	0	0	0	0	0	0	0	0	0	0
304	1	unknown 157	498.0:500.5	0	0	0	0	0	0	0	0	0	0	0	0	0	0	0	0	0	0	0	0	0	0	0	0	0	0	0	0	0	0	0	0	0	0	0	0	0	0	0	0	0	0	0	0	129	0
305	1	unknown 158	501.3	0	0	0	0	405	486	301	319	131	148	481	606	467	431	142	116	0	0	0	0	0	0	0	0	0	0	0	0	0	0	0	0	0	0	0	0	0	111	0	0	0	0	0	0	178	0
306	1	unknown 159	437	2599	2844	2955	3342	2498	2501	2083	0	2356	2437	2243	2723	1715	1884	2968	2943	1175	1664	2737	2522	2066	2591	2214	2197	1705	1771	6324	6815	13699	10741	6773	8132	6051	5274	0	0	1228	1823	0	0	0	0	0	0	1467	1899
307	1	unknown 160	331.1	8020	8577	8189	9079	8520	9030	7430	7401	7722	8421	6741	7200	7489	7124	10359	10323	8622	8879	7423	7201	9051	8445	8143	8022	7376	7993	6791	7097	8584	7763	8143	8788	8361	8880	9188	9755	6809	7591	3979	3465	3217	3155	10754	10736	8960	9209
308	1	unknown 161	437	5445	5784	5851	6816	4369	5076	4723	4729	4399	5054	4285	5544	3800	3953	5614	4981	3740	4072	6298	6094	4344	3956	3709	3317	2812	2843	9486	10130	20871	18349	13050	13396	9902	9574	3132	3279	2908	2715	0	747	0	0	0	0	3795	3820
309	1	unknown 162	408.0:410.5	1435	1408	1222	1191	0	529	716	702	0	0	0	0	191	0	1310	0	0	0	0	0	720	834	939	0	0	754	0	727	0	0	0	845	1163	922	1447	1629	1600	1546	538	655	487	626	0	0	1107	0
310	1	unknown 163	356.2	0	0	0	0	0	0	0	0	0	0	0	0	0	0	0	0	0	0	0	0	0	0	0	0	0	0	0	0	0	0	0	0	0	0	0	0	0	0	0	0	0	0	0	0	0	0
311	1	unknown 164	357.2	27899	24188	29106	31811	16727	20758	17431	18063	16425	17658	16158	20076	14055	15223	44479	43782	13724	15352	18979	18058	23677	23221	20696	20970	23218	25376	16795	17309	24667	20113	18085	20088	21271	20822	0	0	19874	22078	0	440	2562	2314	14040	14436	30408	31071
312	1	unknown 165	290.2	3582	3136	881	692	6561	8013	11563	13192	16446	17601	4986	5562	4355	4387	6433	6372	4868	5006	4734	4515	6760	6562	3871	2894	3965	4417	6301	6800	7911	7623	9291	8996	5078	5778	4690	4557	9602	10262	2202	2420	1924	1691	15971	13767	17276	18750
313	1	unknown 166	361.2	7128	6087	5214	4878	4778	6110	5623	5955	6816	7203	4216	3930	4698	5100	10205	10527	6460	6826	6651	5655	6265	5918	5224	5625	5266	5602	4245	4551	6881	6447	8061	8461	5442	6567	2976	3024	3470	0	1569	1586	1455	1645	4629	5371	5050	4851
314	1	unknown 167	140	25484	25097	20438	22879	22656	24194	15837	17188	16951	17406	19360	21709	21765	23086	34546	34944	29387	30868	24794	24771	22387	22217	24020	23605	24038	23796	22110	21870	31041	27281	30157	31817	24086	24260	31807	31665	18622	20836	12013	11359	13420	13159	30226	28998	24913	24429
315	1	unknown 168	204.2	46069	44633	40725	44577	42217	47733	39408	42409	38277	41969	41904	46568	47859	50955	41684	41529	54752	59466	44153	43142	54599	53858	44539	44646	39521	42024	47940	47453	67111	60478	67671	74685	59805	61294	71910	73436	36377	37963	22193	20698	19283	20781	57169	56533	37662	37560
316	1	unknown 169	374.2	0	0	266	1384	0	0	0	0	0	0	0	0	690	1232	0	0	1140	1584	1797	1893	1511	1510	0	0	0	0	0	659	1650	1500	2506	2671	2004	2599	0	0	0	0	0	469	341	0	0	0	0	0
317	1	unknown 170	315.2	0	0	0	0	0	0	0	0	0	0	0	0	0	0	0	0	0	0	0	0	0	0	0	0	0	0	0	0	0	0	0	0	0	0	0	0	0	0	0	0	0	0	0	0	0	0
318	1	unknown 171	361.2	0	256	0	0	0	0	0	0	0	0	0	0	0	0	0	0	0	0	0	0	0	0	0	0	0	560	0	0	0	0	0	0	0	0	0	0	0	0	0	0	0	0	0	0	0	0
319	1	unknown 172	299.2	66867	62274	70621	72513	34687	43081	36407	39112	1445	27473	46590	39165	37569	38483	86211	78362	59567	56403	53194	57528	47270	52771	51097	41815	29295	53341	39422	29852	53879	42348	51094	66667	33978	57467	27739	27589	38836	31341	2463	2284	7539	7111	46129	41081	44847	55761
320	1	unknown 173	299.1	0	0	0	0	0	0	0	0	0	0	6737	0	5660	0	0	0	3522	0	0	5019	0	8618	0	5501	0	7498	0	0	0	0	0	0	0	0	0	0	6201	0	0	0	0	0	0	0	0	0
321	1	unknown 174	412.0:415.5	7680	8280	4036	4414	3923	5544	4567	4789	1814	1769	2968	3985	4083	4167	8495	7271	3342	4118	4619	4060	4583	4128	3441	3815	3105	3186	5457	4891	5683	4431	4448	4683	0	2159	7985	7882	5282	4777	3031	2361	2826	2765	6910	7757	4296	4452
322	1	unknown 175	387.3	20008	18513	22829	26307	12919	14966	11676	12828	11509	11087	13012	14749	10508	10799	23668	22673	11907	13290	13348	13264	15902	16800	14828	15030	15436	15082	13201	12880	17078	15024	14508	16587	16019	15867	0	24036	19541	21228	7872	8223	6780	7047	12346	11934	21272	21220
323	1	unknown 176	288.2	2934	3049	1942	2717	1629	2939	0	1296	0	0	2422	3027	2235	1943	1485	843	0	0	1242	1792	1629	1536	2188	2507	0	1037	8491	8028	12549	10086	1446	0	947	0	7934	6462	1720	1762	1831	1518	282	0	0	0	2237	2283
324	1	unknown 177	140	117748	117001	94674	100885	99689	110380	79021	82824	80967	86050	98353	108119	94434	96763	152754	150885	122698	129572	117876	113040	106929	110519	119457	118619	107746	113778	101822	106182	156213	140098	147522	149158	114407	112281	159220	154974	102495	107137	58254	56761	65681	65042	153309	150393	129716	131281
325	1	unknown 178	368.1	0	0	178	0	0	271	0	0	0	166	0	231	0	0	0	357	0	0	0	0	498	0	0	0	0	0	0	0	0	0	0	0	0	274	0	0	0	0	168	277	0	0	0	0	0	0
326	1	unknown 179	259.1	0	0	0	0	0	0	0	0	0	0	0	0	0	0	0	590	0	0	0	277	621	0	0	1310	0	0	0	0	0	0	0	0	0	0	3964	6403	4772	3116	0	494	528	0	0	0	0	0
327	1	unknown 180	430.2	486	663	3499	3646	2001	2602	881	2537	460	2473	2567	1961	1499	2331	4738	5304	2856	3105	3752	3570	2998	1481	3019	3172	3638	3274	2871	3353	2766	3709	4302	5034	3843	3840	2906	3109	2587	3289	1502	1217	1033	848	2059	2236	3522	2882
328	1	unknown 181	355.2	1537	1513	1371	0	1577	1927	1761	1675	2130	2584	1739	1753	1568	1813	0	0	1541	1682	1430	1348	2636	2361	1325	0	0	0	0	1344	0	0	0	0	772	0	0	0	1405	0	642	0	633	562	1037	1264	1566	1519
329	1	unknown 182	348.1	3876	3777	2617	2936	2645	3490	2025	2248	0	0	3303	3925	2256	2138	1743	1813	0	0	3297	2621	2030	1604	3251	2364	929	867	7000	6039	9045	6878	1124	0	0	0	2156	2154	1640	2368	0	0	0	0	0	0	2570	2782
330	1	unknown 183	375.1	3977	4126	3570	3907	3101	3481	3641	3961	2342	2416	4243	5025	3442	3455	3415	3287	2957	3507	3051	2982	5371	5400	3414	3907	4057	3770	4260	4395	5773	4546	4234	5367	4262	4597	4967	4442	3248	3786	1656	1395	1012	1350	3320	3412	3412	3552
331	1	unknown 184	174	7986	7132	7141	8128	12007	11963	7024	7783	9603	9314	4918	5708	9930	9851	15315	14291	11391	12592	7915	7462	11020	10019	10690	11257	7268	6956	4410	5229	11638	9847	13029	15048	8402	7707	2239	3184	6964	7151	0	0	0	798	5963	5830	9929	9345
332	1	unknown 185	234	11198	10445	10469	10451	9603	10111	9792	9260	10076	8708	9955	9320	8671	7812	9701	10320	8871	9872	9547	8630	9601	9416	9581	8944	8782	9021	8238	8736	10105	10605	12562	11313	10873	10236	9946	10087	8333	9016	2588	2511	2535	2500	7669	6867	6936	6975
333	1	unknown 186	417.1	1531	1282	958	1009	1430	1241	956	1033	0	0	1431	1970	0	811	0	0	0	0	0	0	0	0	1050	1183	1461	1224	0	0	0	0	0	0	0	0	1014	1455	1569	1643	0	486	512	382	2624	2275	1665	1635
334	1	unknown 187	125.1	1339	1728	2399	2076	2699	2495	2167	2318	2548	0	2575	2088	0	1942	0	2009	2324	1729	2097	2511	0	0	1761	0	2199	0	0	1827	0	1460	2064	0	0	0	1551	1311	0	0	456	0	0	551	1340	0	0	0
335	1	unknown 188	509.3+411.0	2250	226	2559	2802	2091	1546	1406	0	1335	0	0	1218	0	0	0	2411	1909	1136	0	0	1860	1700	1927	0	1425	0	1789	1750	771	1732	2539	2551	0	1939	0	0	977	0	0	0	373	428	0	0	1293	0
336	1	unknown 189	249	5159	4437	3683	3071	6230	5131	3467	3706	2354	2527	4288	3816	3155	3036	5408	4376	3002	2982	3069	3083	2426	2624	5361	3573	2966	2683	2447	2614	3041	2876	5481	3735	3307	3027	2519	1654	2146	2099	590	484	375	0	2706	1959	2519	2675
337	1	unknown 190	321	15595	14940	17335	17947	14865	14679	11088	10773	16712	18379	13883	14086	15141	16046	17742	17913	22538	22363	15771	15283	21442	22784	14474	16279	15657	16550	14229	13754	16994	14703	21826	24299	18808	18330	17898	18795	8961	10071	8171	6401	5973	6597	20630	22107	14120	12870
338	1	unknown 191	219	7442	7760	7771	7209	6909	6220	7175	7890	6432	7475	5057	6877	5975	7148	7833	8724	6167	7660	6687	6254	8235	7809	6842	6043	6871	6992	5611	6307	6383	5772	6698	7288	6475	7763	8178	7810	4588	5205	3380	3202	2650	2390	7333	7429	6509	6209
339	1	unknown 192	361.2	0	0	0	0	2812	0	0	0	0	0	0	0	0	0	0	0	0	0	0	0	0	0	0	3213	0	0	0	0	0	0	0	0	0	0	0	0	0	2856	2932	2793	2078	2251	0	5017	0	0
340	1	unknown 193	114.1	1667	1740	1384	1560	1346	1565	0	1228	783	0	819	1307	1379	0	1734	1446	953	1448	1468	1369	1644	1269	1019	1167	0	1005	0	1519	0	1052	1001	1296	1106	1586	1548	1493	1287	1186	0	751	673	502	1692	1750	1669	1770
341	1	unknown 194	258.1	0	0	0	0	6357	7053	2802	3141	0	0	1720	0	0	0	0	0	0	0	0	0	0	0	0	0	0	0	0	0	0	2024	0	0	0	0	0	0	4108	3953	0	0	0	0	0	0	9348	9698
342	1	unknown 195	361.2	0	7452	0	8966	6789	8165	6728	6655	4497	0	0	0	6842	7022	0	9578	6496	0	7893	8309	8017	8212	7922	6552	7147	7503	0	0	7901	0	0	0	9603	9331	9172	8673	6497	6589	3447	3981	2999	3482	8360	7784	8311	8175
343	1	unknown 196	343	0	0	0	0	0	0	2095	1864	0	0	0	1396	0	0	4211	0	0	0	0	0	0	0	2048	2109	0	0	0	0	2757	2634	2283	2773	2220	0	0	0	0	0	0	0	0	0	0	0	0	2731
344	1	unknown 197	117	12239	13230	10404	13746	12349	12280	11735	12449	13516	12623	12960	13036	11767	12578	11763	10018	12367	13339	12204	10956	15378	14570	12271	11715	12435	12510	11576	10651	13262	11088	12826	11861	12210	10513	13683	13942	10683	10507	4781	5126	4828	4992	11090	11455	11638	11408
345	1	unknown 198	273.1	62690	62481	66514	64540	51496	56228	43986	44062	55496	59106	48302	46298	46506	49116	61203	65671	61471	59562	53317	55952	53715	52299	46687	45882	52262	53001	37868	38603	49561	48429	58815	59638	48473	47266	60449	57543	44356	42726	21292	22544	20174	23559	55358	56143	49677	47800
346	1	unknown 199	204	16652	15931	13149	14196	15128	17505	15013	15578	13248	14414	11677	13245	14489	16056	19063	20312	15518	17059	15924	13771	16349	17387	14486	13896	13458	14517	12629	13190	10671	0	13227	12390	0	14180	0	0	8717	9231	0	0	4883	0	14869	14746	12821	13060
347	1	unknown 200	169	4001	3371	3275	3288	3044	3961	4042	4062	4128	0	1766	4295	3183	4809	4099	0	3711	6007	4325	4600	5584	5893	2792	5418	4770	3523	0	4233	0	0	5288	0	0	2981	5138	4667	4389	3983	1113	0	696	619	4685	2245	1724	4468
348	1	unknown 201	383.2	6579	7005	6688	6310	4321	5371	5762	6600	5250	5758	4811	5464	5796	6259	7131	7901	7164	7742	8133	7598	7937	8749	7903	7838	7457	8478	7103	7502	7688	6769	9113	10011	11307	11406	6969	7480	5691	6644	3053	2478	2890	2943	6609	7408	5996	5800
349	1	unknown 202	341.1	144	0	0	0	0	0	0	0	0	0	0	0	0	0	0	0	0	271	0	0	0	0	0	0	179	0	0	0	0	0	0	0	0	0	0	0	0	0	225	0	0	0	0	0	0	0
350	1	unknown 203	129	0	0	0	0	0	0	0	0	0	0	0	0	0	0	0	0	0	0	0	0	0	0	0	0	0	0	0	0	0	0	0	0	0	0	0	0	0	0	0	0	0	0	0	0	0	0
351	1	unknown 204	433.2	1685	0	0	0	0	0	0	1317	0	0	0	0	0	0	0	1842	0	1088	0	0	0	0	0	0	1655	1213	0	0	1855	0	0	0	0	0	0	0	1048	0	793	0	0	0	1764	1730	1370	1746
352	1	unknown 205	433.1	1642	1248	1373	0	0	0	1532	0	1151	0	0	1253	1146	1374	0	2005	1006	1407	0	0	1553	1236	1514	0	0	1285	0	0	1115	0	1298	0	1395	0	0	2163	1573	1812	853	0	0	469	0	0	1217	0
353	1	unknown 206	288.1	0	0	0	0	0	0	0	0	0	0	0	0	0	0	0	0	0	609	0	0	0	0	0	0	0	0	0	0	0	0	0	0	0	229	0	200	0	154	0	0	276	329	0	751	0	0
354	1	unknown 207	450.1	0	0	1040	1443	916	1022	0	0	0	0	802	0	0	0	0	1738	0	1080	0	0	0	0	859	0	0	0	0	0	0	0	0	0	0	0	0	1171	0	0	0	0	574	880	1501	990	0	1196
355	1	unknown 208	371.2	60971	58235	63238	67836	42187	44648	49547	53163	67270	79876	44886	45572	45211	46807	62499	71278	63984	66034	58828	56466	58915	60611	54391	52034	59697	61550	54048	54598	61072	58750	68336	72432	71477	73505	110262	121959	70485	60217	55360	60865	65528	70538	73329	81605	60370	55273
356	1	unknown 209	286.1	0	0	2006	2545	1785	1594	0	1472	1522	0	0	0	2123	1857	3297	3917	2665	2865	2366	1830	2033	2512	1552	1675	2483	2067	0	0	0	0	0	0	1186	2609	0	0	0	765	0	0	0	0	0	0	2286	2428
357	1	unknown 210	376.1	9759	9975	2022	2767	3145	2983	1127	1493	0	0	7222	7300	0	0	0	0	0	0	0	0	1304	0	3074	3002	3944	3872	0	0	0	0	0	0	0	0	16563	15797	5007	4385	4684	4185	701	847	2820	3287	8549	7830
358	1	unknown 211	140	0	0	0	1124	0	0	0	1238	1003	0	0	760	0	0	0	0	0	0	0	0	0	0	0	0	0	0	0	0	0	0	0	0	0	0	1858	0	1148	521	1000	0	751	816	0	1191	0	1139
359	1	unknown 212	480.3	4958	4765	5185	5504	5007	5104	4110	3901	6459	6723	3497	3697	6426	6195	6497	7213	6399	6539	3909	3518	5710	5846	2965	3344	4204	4200	3105	2869	4130	3845	5167	5500	7339	7894	5028	5011	1826	1819	1803	1457	841	756	3071	3465	3052	3520
360	1	unknown 213	239.2	0	0	0	0	0	0	0	0	0	0	0	0	0	0	0	0	0	0	0	0	0	0	0	0	0	0	0	0	0	0	265	897	0	833	0	0	0	0	0	0	0	0	0	0	0	0
361	1	unknown 214	334.2	0	0	0	0	0	0	0	0	0	0	0	0	0	0	325	0	0	0	0	0	0	0	0	0	0	0	0	0	0	0	0	0	0	0	0	0	0	0	0	0	0	0	0	0	0	0
362	1	unknown 215	494.3	0	741	368	861	752	1182	733	533	173	568	1223	1339	1056	1579	652	686	1355	988	649	0	1982	2010	1887	1901	1558	2656	2041	2046	4723	2707	1621	1478	1837	1911	2476	2359	1631	1272	361	0	167	184	1267	1130	1677	1515
363	1	unknown 216	480.3	1107	0	1280	1711	859	1339	860	1229	1068	1266	1224	1835	1369	1529	1467	1612	1554	1876	1605	686	1629	865	1494	1295	1620	1617	2178	1845	4044	2835	1920	1243	2210	2048	4012	3714	1076	1409	1482	1136	445	686	885	1673	1338	1522
364	1	unknown 217	397.2	23883	22510	22102	21886	19939	19413	20240	19210	18608	18883	19977	20900	19653	20424	21716	22212	22178	22898	21242	23129	21314	22115	24138	22410	21884	22093	21751	21469	24973	21533	24068	22872	25118	23936	25009	23613	23857	22525	8433	8336	8206	8199	20517	18201	18916	19743
365	1	unknown 218	416.2	62698	63012	78092	88503	14720	19074	15736	16869	16938	20860	19588	22611	21640	24332	64631	66197	36354	40332	49442	47054	38662	39511	6835	8885	15690	18651	38216	42854	102490	96740	77758	87911	79425	84382	56100	59537	17039	19022	29140	28210	3056	3462	1430	1479	8943	10238
366	1	unknown 219	406.2	17066	17427	21107	23682	15564	17701	15278	17730	13895	15646	19385	21678	21197	21231	27900	28492	29401	31379	25247	23224	25255	26112	19958	20005	22372	24237	22335	23752	33544	31255	32382	33733	33732	33067	25909	26576	12246	13818	10343	10668	5599	5434	13599	13107	20696	20252
367	1	unknown 220	259	0	0	3716	0	0	0	0	0	3667	0	0	0	0	0	0	0	0	3047	0	0	0	0	0	2918	2803	0	0	0	0	0	0	0	0	0	0	3723	0	3270	0	0	1570	0	3870	3259	4566	0
368	1	unknown 221	292	1018	0	0	0	0	0	0	0	0	0	0	0	0	0	0	652	0	0	0	0	218	0	0	0	0	1527	0	0	0	471	0	0	0	0	0	0	0	838	0	0	0	510	0	0	0	0
369	1	unknown 222	466.1	1269	1278	1129	1290	2337	2088	1863	2008	1565	1805	1705	1393	1126	1053	1661	1220	1807	1490	957	1152	705	1114	1411	1028	1089	1223	1255	1221	1065	1355	1419	0	1221	1197	1651	1635	1981	1828	696	577	835	689	0	1532	1156	1221
370	1	unknown 223	461.2	39202	37496	41552	44342	21609	24986	28207	29441	24838	27931	28046	33811	19144	18267	58485	61729	17999	19272	24378	23600	39389	39073	26202	25357	41657	46723	24302	23455	29955	23545	21915	22515	26801	25265	7438	7399	33689	34281	7183	7367	12642	11815	22311	23309	41026	42118
371	1	unknown 224	361.2	17971	14893	16753	17458	14435	16860	17022	17963	16745	18385	16995	18412	14293	12613	16933	17974	0	14615	16452	16598	20417	18645	18961	18410	14592	18402	25419	24536	39722	34057	24749	21847	25378	27537	29726	30204	17878	20578	11385	10556	6534	7043	18103	17272	20966	19868
372	1	unknown 225	357.2	1612	0	0	0	0	0	0	0	0	0	0	0	0	0	0	0	0	0	0	0	0	0	0	0	0	0	0	0	0	0	0	0	0	0	0	0	0	0	0	0	0	0	0	0	0	0
373	1	unknown 226	204.1	31212	26719	0	0	71858	76437	47367	48717	49977	54889	34656	40644	52239	52766	47993	50889	40258	39550	33046	33318	0	0	0	0	0	0	0	0	54292	32308	0	19815	0	0	98947	95450	75016	77222	40639	38545	15419	17194	105624	105878	138126	133743
374	1	unknown 227	259.1	0	0	0	0	0	0	0	0	0	0	0	0	0	0	0	0	0	0	0	0	0	0	0	0	0	0	0	0	0	0	0	0	0	0	0	0	0	0	0	0	0	0	0	0	0	0
375	1	unknown 228	204.2	0	0	0	0	3551	2113	4097	0	5689	4276	4390	4959	4442	3418	4834	0	0	0	4187	4521	6575	6049	6165	4562	4429	0	3096	4159	0	5628	6139	0	3207	5758	0	0	0	0	1282	1239	1200	0	0	0	0	0
376	1	unknown 229	204.2	5295	0	0	4976	2932	3586	3929	2758	4031	2803	0	3279	1786	3051	3331	4311	0	0	0	2743	4839	0	4288	0	5718	5360	5498	4946	7831	6413	6274	5889	0	0	4059	3375	0	0	1196	0	0	0	3839	4125	2602	2209
377	1	unknown 230	141.2	7919	7548	7313	7837	7122	7783	7227	6340	6360	5924	7021	7002	6447	7616	8414	7605	7105	7872	8193	8116	7630	7037	7305	6922	7619	6552	7240	7252	8009	7139	8625	8559	8575	7419	7583	8356	6829	6946	2725	2640	2548	2322	7313	6595	6514	6492
378	1	unknown 231	361.2	20220	21279	20123	22173	15908	16707	14608	13872	12399	12521	13930	15785	15219	14627	23283	25217	17161	17968	19642	17514	17692	18986	18347	17377	16403	18723	14950	13682	21166	18573	20917	20808	20824	18766	18536	19299	15181	16034	6488	7344	7186	7005	16929	17771	14529	16137
379	1	unknown 232	348.2	7884	6859	0	0	8430	10347	5086	5023	3001	3024	3595	3830	4563	4823	4396	4791	2282	1888	3151	2758	2588	2585	0	1050	0	0	3216	2940	8258	6200	3890	4114	0	0	14198	15070	13190	11906	6456	6275	3586	2919	16528	17173	13670	13112
380	1	unknown 233	242	0	0	0	0	0	0	0	0	0	0	0	0	0	0	0	0	0	0	0	0	0	0	0	0	0	0	0	0	0	0	0	0	0	0	0	0	0	0	0	0	0	0	0	0	0	1412
381	1	unknown 234	361.2	5942	0	0	0	0	0	0	0	0	0	0	0	0	0	0	0	5283	0	0	0	0	0	0	0	0	0	0	0	0	0	0	0	0	0	0	0	0	0	0	0	3287	0	0	0	0	4282
382	1	unknown 235	332.1	0	0	0	0	0	0	0	0	0	0	0	0	0	0	0	0	0	0	0	0	0	0	0	0	0	0	0	0	0	0	0	0	0	0	0	0	0	0	0	0	0	0	0	0	0	0
383	1	unknown 236	361.2	9659	9673	8927	9016	0	0	0	0	0	0	0	6663	6185	0	0	0	8389	0	0	0	0	0	0	9482	8524	8787	0	9381	0	8766	9002	0	10612	9004	0	0	0	8223	2901	2554	2976	3421	8293	9337	8888	7494
384	1	unknown 237	411.2	2969	3723	3281	3343	2177	2998	3048	2772	1459	2029	3047	2584	2664	2978	3617	2956	3033	3075	3190	3019	4215	4093	3312	3007	3537	3709	3389	2548	3880	3603	4238	4279	3974	3977	3527	3131	2938	2854	1139	0	650	981	2332	2413	2938	2584
385	1	unknown 238	331.2	0	0	0	0	0	0	0	0	0	0	0	0	0	0	0	0	0	0	0	0	0	0	0	0	0	0	0	0	0	0	0	0	0	0	0	0	0	0	0	0	0	0	1269	0	3630	4564
386	1	unknown 239	361.2	14547	13674	23555	18649	8337	9423	8514	12263	0	0	8505	11876	8669	15252	13687	26163	19409	15631	21753	18505	14510	12444	19307	19642	16732	13328	7402	11363	21260	10443	12679	14661	20694	21301	15086	16909	8346	11937	8841	12129	13334	13355	12344	18623	8326	12062
387	1	unknown 240	204.1	33907	28069	27980	27174	32246	35182	26148	26606	26607	25675	40278	48103	49252	55745	41921	42171	60371	66045	49048	36968	70757	68299	63971	62843	49514	56048	55296	64756	88414	79167	89999	80796	99058	75544	41051	37517	48654	50659	9127	9267	7505	7552	18423	22631	16233	17315
388	1	unknown 241	361.2	422	184	115	407	0	517	184	739	278	133	342	149	502	141	299	248	223	335	110	449	232	272	373	337	304	118	299	496	161	306	139	134	412	530	1016	165	601	436	190	342	377	263	823	285	272	125
389	1	unknown 242	459.2	5156	2560	5261	6920	4098	1414	6779	2984	7235	6095	1780	1477	1433	0	7901	3380	994	2276	4163	4363	5513	8696	3390	6556	5034	3974	2702	1682	6461	4259	8321	14099	10763	9320	0	0	4362	2432	982	0	928	1240	0	1221	2581	5579
390	1	unknown 243	73	1018	1795	471	963	162	102	0	0	0	0	0	0	0	102	397	341	0	0	352	474	104	104	0	0	0	0	0	0	155	210	0	219	0	0	366	145	7676	8994	105	154	0	105	0	0	8409	8439
391	1	unknown 244	116.9	6097	6471	4948	5494	5013	5383	5049	5698	0	4289	5198	4773	4022	4475	5187	7157	2860	5327	5338	5214	5113	6083	5868	6112	6920	5188	3911	4362	4875	4238	6488	5962	5929	5299	6949	5583	5735	5312	2538	2678	2201	2136	3685	5454	5937	5145
392	1	unknown 245	117	6097	6982	7545	5494	5013	5383	5049	5698	0	4289	5198	4773	4022	4475	5187	7157	2860	5327	5338	5214	5113	5879	5868	6112	6920	5188	3911	4362	4875	4238	6488	5962	5929	5299	6949	5583	5735	5312	2538	2732	2215	2136	3685	5454	5937	5145
393	1	unknown 246	57	0	1448	0	2401	0	0	0	0	0	0	0	0	1556	1632	0	0	0	1240	0	2053	0	0	1770	1523	0	0	0	1166	0	1098	0	874	0	0	1818	1647	0	0	552	0	364	0	1624	2143	2665	0
394	1	unknown 247	73	2165	1225	0	272	1710	2148	509	1119	0	0	1344	2059	1569	1948	1667	1240	406	929	1962	2549	1776	2113	1995	232	121	0	1234	828	2768	1958	0	292	0	0	2874	1906	3227	2544	754	493	529	512	1237	1698	1083	702
395	1	unknown 248	325.2	4587	3791	6740	6053	4582	5028	3585	3950	5752	6581	4478	5114	4722	5273	5034	4722	4922	4724	5262	5105	6088	6475	5348	4449	956	2118	2708	3555	3604	2914	4120	3594	3776	3624	5674	5463	4134	4349	1593	1442	1470	1679	3887	3947	4593	4234
396	1	unknown 249	361.2	6616	2681	5122	2916	882	0	0	0	0	0	2639	3272	4838	3896	6764	0	3612	5528	0	5284	0	4487	0	0	0	0	158	0	0	0	0	6529	0	0	0	0	5267	4563	0	0	0	0	0	0	4599	2757
397	1	unknown 250	467.3	5164	4714	5804	5807	3605	4454	3681	4168	4316	5242	3623	4041	4249	5187	5854	5582	4844	5054	5397	4933	4884	5427	4775	4419	5210	6065	3397	3639	4439	3734	5121	5603	5654	5036	4886	4899	3785	3411	1918	1846	2003	1644	4458	4644	4305	4041
398	1	unknown 251	354.2	4749	5056	4184	4973	3857	5572	2793	3025	2939	3939	3050	3969	3501	3554	6614	7125	4643	5634	3738	3937	3725	3850	4137	4281	3560	3799	5142	5076	5691	5099	5310	6554	4740	5044	4958	6121	2825	3485	1539	1397	1104	1317	4185	4413	3717	3476
399	1	unknown 252	297.1	0	0	0	0	0	0	631	690	0	0	0	0	0	628	0	0	0	0	0	0	0	0	0	0	0	0	0	0	0	0	0	0	0	258	0	0	0	0	0	0	246	252	0	0	0	0
400	1	unknown 253	488.5	4817	4268	3033	3337	3005	2982	2690	2706	2756	3705	3528	3579	2698	3105	2179	2065	3718	2888	2768	2910	2487	2531	2682	2549	3066	3395	3288	3849	3560	3780	4029	3713	3355	3033	4253	4554	2968	2897	1377	1222	1189	1026	3819	3484	4269	3816
401	1	unknown 254	361.2	0	0	0	0	0	0	0	0	0	0	0	0	0	0	0	0	0	0	0	0	3189	3887	0	0	0	0	0	0	0	0	0	0	0	0	0	0	0	0	1293	1794	1663	0	1358	0	0	1467
402	1	unknown 255	75	0	0	0	0	0	0	0	0	0	0	0	0	0	0	0	0	0	0	0	0	0	0	0	0	0	0	0	0	0	0	0	0	0	0	0	0	0	0	0	0	0	1186	0	0	1011	0
403	1	unknown 256	361.2	201742	197499	153236	156757	210104	221399	137407	148166	149315	168833	128910	143210	171120	175300	262218	265173	219597	228625	155399	149022	140591	136268	146369	145260	89756	89515	166707	163230	279242	246349	308904	305401	116185	120058	207951	209410	261979	260612	61569	54993	41656	42805	188433	190254	242502	235908
404	1	unknown 257	361.2	236322	232945	179272	189733	236162	262298	160380	162151	178104	193006	151732	164088	202490	209877	307677	311618	249846	269213	179452	172431	159412	164661	167391	171697	103611	107345	188946	191027	315490	285539	357604	362963	138641	138110	241311	236190	295542	301184	69077	66152	50052	51503	224390	222791	273632	275307
405	1	unknown 258	455.3	8768	8367	8170	8428	5505	7245	7960	7016	7379	8196	8305	10076	8247	9472	13450	15221	10188	10400	11996	10671	10652	10424	11373	11080	8952	9398	7838	7407	9159	8708	10118	10514	10751	12487	8518	10614	8711	8703	2749	3325	3841	4015	6145	6741	6941	5586
406	1	unknown 259	361.2	133243	122375	87366	29771	114962	130799	160308	123196	73023	109882	378439	439113	366761	389296	234857	262488	386407	432188	394653	366282	661531	671308	522576	502139	354368	376376	679096	705784	1087423	851486	627635	632758	757828	770606	39134	132444	356907	393556	32165	28515	13079	12763	53901	60105	65812	21489
407	1	unknown 260	119	5833	6228	6421	6068	6245	6900	5971	5687	6017	6691	5685	6982	5342	6449	5389	5383	4575	5842	6467	2968	7039	7384	4901	5373	4048	3925	3894	5147	4804	3985	4102	5238	5984	5938	5141	5237	3718	3668	1592	1520	1725	2133	4794	5423	4714	4871
408	1	unknown 261	354.4	152793	153839	124631	135591	148248	163107	115812	119806	110506	124419	111437	121606	118765	124475	171434	178263	151593	160350	130052	120959	121825	121076	101241	101048	85652	89574	104468	102801	148807	129206	154877	155156	86204	92470	151783	146973	136465	141116	35048	35164	27964	28121	118856	124440	129071	127859
409	1	unknown 262	495.5	9700	8816	10321	10743	8851	9734	8129	9079	9559	10455	9094	9386	9127	10293	10593	12847	11346	11995	11138	11716	11315	12475	11022	10722	10829	10438	8904	8052	12090	10978	11405	12269	12265	12858	11103	11035	9738	9498	4295	3561	3573	3768	9500	11139	11563	10590
410	1	unknown 263	481.6	5641	5740	5116	5453	1413	3496	4278	3854	1945	2333	4037	4190	3690	3776	4978	6100	3971	4292	5079	4934	5547	5284	4388	4470	5820	5071	3841	4135	4382	3220	4914	5576	4946	5811	5696	5304	3684	3780	2114	1952	2032	1743	1890	3651	3709	4167
411	1	unknown 264	361.2	5938	6536	5710	6941	2137	2642	2276	2288	0	0	2242	3211	2936	3212	5239	5461	2922	2558	4699	5158	5310	6514	4405	5097	3850	4445	4988	4701	4632	5077	2137	1863	1742	2372	7861	7564	7959	6684	2955	2949	2256	2688	4243	4156	5640	5202
412	1	unknown 265	361.2+470.4	14308	39150	27923	45899	26607	29443	37538	38327	30715	12385	25214	26553	27625	27894	46995	46852	35600	37653	39229	38384	39626	40763	43679	43837	48759	46206	31711	31791	23291	18029	37288	29761	53526	55688	22759	26976	8533	16873	9299	9055	7045	9979	19213	18220	18325	19594
413	1	unknown 266	556.2	6442	5605	1186	1962	2819	2661	197	224	0	0	1167	1380	475	1265	3101	2112	591	339	1558	1222	368	595	992	724	0	0	354	307	1281	1481	754	912	377	363	1050	628	7195	6803	229	102	123	0	618	284	12596	13565
414	1	unknown 267	495.5	8694	8784	8642	9366	7093	7237	7580	7668	8062	8244	7363	8134	8336	8655	9306	9956	8389	9408	9556	9641	10337	9482	7898	9405	6772	8448	6984	7409	8623	8128	9565	9621	9339	9165	8068	9419	7140	7537	3146	2902	2574	3298	6785	7964	8465	8834
415	1	unknown 268	361.2	20328	19069	9466	8811	15842	18010	0	0	0	0	0	16119	0	13910	11285	19661	21919	22762	16802	0	8155	0	13635	17181	0	0	10950	3466	15770	15424	10099	12605	0	0	30629	34403	19137	21082	10011	9859	10637	10412	26623	26201	22110	27825
416	1	unknown 269	297.1	5052	5459	4787	6121	2988	3821	1555	2217	0	0	2059	3495	2855	1282	3317	5231	3502	4819	5991	4667	5236	5144	2965	3210	2872	2639	4506	3313	5050	3551	3754	0	3800	4227	5105	5723	12315	13559	963	906	0	572	0	0	8891	8164
417	1	unknown 270	297.2	1962	1850	820	0	1092	947	0	0	0	834	0	617	774	1451	0	0	2916	1661	0	2996	1234	2077	0	0	0	0	0	1790	2067	2526	2763	1535	0	0	0	3371	6399	7263	484	0	0	0	0	0	4036	4651
418	1	unknown 271	361.2	12549	12740	6207	14881	7948	0	7059	6924	2438	0	9032	10292	7156	8253	12500	15878	2061	13333	0	8840	7961	8363	4062	7377	0	7572	13606	9086	15310	7808	12082	8256	11977	13187	13589	9908	11817	10163	2935	2815	3825	3801	10508	11497	7845	8708
419	1	unknown 272	69	2393	0	0	0	2228	0	0	1823	0	915	1650	1738	2041	603	1357	1688	0	0	2764	3538	0	0	0	0	2996	1957	1563	0	1134	0	916	2387	0	0	3118	2849	0	973	597	1147	0	941	0	1141	1253	1158
420	1	unknown 273	483.5	10470	8146	11041	10517	8381	8394	8225	9060	6711	9373	6469	6825	10287	10605	16423	17375	11691	13475	9075	11041	11773	9999	11214	11594	9375	10490	7383	6324	11477	8996	7963	7697	11594	13466	12656	14441	11268	10112	4447	4377	4847	5434	7054	8776	7589	7988
421	1	unknown 274	405.3	0	0	0	0	0	0	0	0	0	1933	0	0	0	0	0	0	0	1092	0	0	0	0	0	0	0	0	0	0	0	0	0	0	0	878	0	0	0	0	0	0	0	0	0	0	0	0
422	1	unknown 275	130.1	0	0	2522	0	0	0	0	0	0	0	0	0	0	0	0	0	0	0	0	0	0	0	0	0	0	0	0	0	0	0	0	0	0	0	0	0	0	0	0	0	0	0	0	0	0	0
423	1	unknown 276	368.2	3598	3229	0	2131	4471	2566	2317	2467	0	432	2074	3477	3226	4552	4121	3490	4480	0	0	0	1209	4043	2848	3282	0	0	0	1204	3864	0	4752	0	0	4233	0	0	0	0	0	0	2053	1959	0	3411	3330	1643
424	1	unknown 277	193	48708	44976	63655	66708	56162	63177	45088	49935	72435	79972	53820	59663	64000	68653	59786	57149	49042	52971	52998	51886	80489	83154	52839	51816	43723	45448	54485	55576	61215	58967	57974	59804	49216	49254	57020	55939	42172	44424	23010	23157	22080	22444	66528	72166	55366	53685
425	1	unknown 278	382.3	4081	7274	3907	2904	11286	13224	11798	12496	6697	8019	9855	6373	13317	11939	12048	13361	11579	11977	12270	11607	5421	9015	5204	6928	2257	1445	5816	6327	11137	4013	6165	10052	2836	3610	6841	13378	10607	8029	3037	2940	2713	2843	16515	8417	8164	18627
426	1	unknown 279	523.6	3766	2979	4156	4483	4366	5329	3645	3846	3424	3336	3160	2890	3899	4903	2121	4427	2746	5598	5363	5503	4867	5558	3777	4497	3992	4936	2099	3608	5120	3738	4608	4895	4943	2846	3413	4070	3873	4343	1377	1276	1358	1804	1814	2648	5309	3314
427	1	unknown 280	130.1	0	0	0	0	0	0	0	0	0	0	0	0	2530	1759	0	0	0	0	0	0	0	0	0	479	0	0	0	0	0	4423	0	0	0	0	0	9890	21039	20709	0	0	0	0	0	0	0	12272
428	1	unknown 281	257.2	0	0	0	0	0	0	0	730	0	0	0	305	383	0	0	0	0	1153	0	0	0	0	0	0	0	0	0	0	0	0	0	0	0	0	0	0	0	631	0	0	0	0	0	0	0	500
429	1	unknown 282	297.2	64679	62948	50119	44818	51059	55839	48055	51675	10118	8791	47603	52746	47065	51132	57251	54745	39273	40288	55743	52754	52434	50647	42949	44251	29357	26842	45087	46935	63689	56668	58117	55394	40565	35540	34768	31427	36373	36322	5346	3849	3180	2617	10742	9587	28059	29460
430	1	unknown 283	264.2	25619	19737	26685	32029	7886	8889	7811	2254	8755	12456	5301	8063	7476	3651	37463	49781	17408	17667	8252	9461	13431	1705	13182	13303	15055	19371	12612	10709	13003	12853	24552	21443	18990	16355	15862	14603	9964	11418	5309	6368	6506	6228	10655	9922	9727	6610
431	1	unknown 284	523.6	25619	19737	26685	32029	7886	8889	7811	2254	8755	12456	5301	8063	7476	3651	37463	49781	17408	17667	8252	9461	13431	1705	13182	13303	15055	19371	12612	10709	13003	12853	24552	21443	18990	16355	15862	14603	9964	11418	5309	6368	6506	6228	10655	9922	9727	6610
432	1	unknown 285	297.2	20481	15995	13831	10390	13721	12658	13261	12795	2815	2412	12176	16392	14095	14642	16203	19051	13203	12919	17194	14809	14406	14563	12590	12605	5815	6958	12254	13434	21013	15633	17903	16374	11265	11449	9805	10265	12005	12252	2061	1412	1135	1062	3832	3755	8110	9431
433	1	unknown 286	393.2	0	0	0	0	0	0	0	0	0	0	0	0	0	0	0	2836	0	0	0	0	0	0	0	0	1101	1920	0	0	0	0	0	0	0	0	7020	0	0	0	0	0	0	0	7077	6921	0	0
434	1	unknown 287	484.5	12005	12199	9800	9534	9096	10212	9956	10468	11360	10795	5666	6424	3427	5458	8953	9793	6837	8509	7616	7487	8730	8359	9814	8303	10713	10203	7745	7703	7272	6598	11415	10121	10833	11843	7084	7822	4715	5533	4897	4615	5751	5608	5704	9971	7726	7648
435	1	unknown 288	396.3	0	0	0	0	0	0	0	0	0	0	0	0	0	0	544	0	0	0	0	0	0	0	116	0	0	0	0	0	0	0	0	0	0	0	0	0	0	516	0	0	0	0	0	0	0	0
436	1	unknown 289	119	0	0	0	0	0	0	518	0	0	0	0	0	0	0	0	0	0	0	0	0	0	0	0	1154	2030	0	0	0	0	0	904	3198	443	0	0	3836	3331	4345	1645	1824	1165	1254	2837	4262	3860	3301
437	1	unknown 290	511.5	807	0	2902	2174	234	700	0	925	1959	0	326	1751	1545	1616	3640	1835	1230	924	1439	181	0	0	2161	1120	476	2066	0	1077	755	0	1783	1349	719	1535	814	721	1516	1859	757	824	730	1248	911	147	1736	1787
438	1	unknown 291	386.2	0	0	0	0	0	1267	0	0	0	0	0	0	0	999	0	0	629	0	0	0	0	0	0	1052	0	0	0	0	0	0	0	0	0	296	0	0	0	0	0	0	0	362	0	0	2096	1963
439	1	unknown 292	457.3	0	0	816	0	484	0	0	0	0	0	0	0	0	0	0	0	0	0	0	0	0	0	0	0	804	0	0	0	0	0	0	0	0	0	0	0	0	0	1025	0	0	0	0	0	0	0
440	1	unknown 293	484.6	37277	39639	40771	39421	21642	21808	22374	23835	27324	30664	20605	23779	18137	19656	31036	30519	24162	23290	23194	23850	31905	30506	29233	28969	34402	35354	23087	23330	20994	18928	28723	27953	32291	33046	24858	25727	16848	14593	10416	10599	13225	13753	22325	22665	20455	21465
441	1	unknown 294	595.0:598.0	123	147	188	0	626	1390	251	0	164	232	343	172	482	165	375	0	718	517	225	305	217	126	0	102	0	0	0	0	179	110	0	112	0	0	122	136	194	327	98	0	0	0	284	148	673	585
442	1	unknown 295	551.5+484.5	0	0	0	0	0	0	0	2366	0	0	0	0	0	0	0	0	0	0	829	0	0	0	0	0	0	1353	0	0	0	0	0	0	930	0	0	0	0	0	0	0	0	0	0	0	0	0
443	1	unknown 296	238.1	1641	1327	2494	2124	0	1858	1251	178	758	1711	918	939	1620	2515	2873	4211	1826	1743	2079	1929	1511	2633	4025	2752	2273	782	2346	3116	0	2376	2375	0	4322	4428	3555	3863	3604	1732	1257	1068	0	1443	2144	2029	2741	2407
444	1	unknown 297	321.2	3333	1929	388	245	7203	1805	1442	1166	392	785	1646	1968	3638	2438	2366	3433	964	5182	808	2255	2591	2407	727	1904	881	394	1295	1848	5860	2811	3954	2905	646	0	8762	6626	8807	7815	1312	1286	680	608	4310	3682	7464	5749
445	2	unknown 298	446.1	56420	54927	56148	63421	39241	44586	44371	46892	37079	42875	37005	42324	30471	31935	60496	60807	26761	28313	44737	40941	33772	33593	22944	23176	28603	30045	65328	68259	112413	97137	73011	78272	58303	60163	80891	79418	30182	34371	36098	35370	3429	3658	5459	5503	34808	36010
446	2	unknown 299	406	1544	1780	1839	1423	1469	1810	1859	1787	1340	1535	1666	0	2566	2153	2474	0	2607	2385	0	2363	1970	1750	1489	1270	2038	2316	2426	1638	2230	3093	2835	2789	2572	2559	0	0	1901	1909	0	0	0	0	0	0	2920	3737
447	2	unknown 300	348	594	618	358	608	357	570	0	581	830	777	318	364	488	568	902	0	451	697	617	305	410	0	589	658	610	795	698	872	564	1141	412	750	514	587	835	1017	127	848	0	379	219	223	424	529	573	711
448	2	unknown 301	204	883159	875150	905814	968121	618986	701166	553837	567939	515590	528993	605023	679579	625263	665334	757722	751508	596378	615927	648733	654305	639555	599037	623813	638220	792512	836596	1837186	1872144	3839268	3466425	1737281	1982626	1815458	1817987	1261520	1307585	189247	209934	482259	449557	58417	68637	324001	320476	692760	723007
449	2	unknown 302	331	5686	5623	6877	7781	5822	6426	4827	5263	6994	7620	3559	4716	0	4360	6109	0	3579	3940	4080	3807	7068	7223	4785	4799	5637	6098	0	3552	4180	3504	0	4751	6051	5809	0	0	3732	4491	0	0	0	0	0	0	4603	4780
450	2	unknown 303	242	0	0	0	0	0	0	0	0	0	0	0	0	0	0	0	0	0	0	0	0	0	0	0	0	0	0	0	0	391	0	0	0	0	0	0	0	0	0	0	0	0	0	0	0	0	0
451	2	unknown 304	387.2	6292	4189	5119	5355	1944	3363	2926	3403	2220	2275	3703	4223	1570	1754	5947	5728	1898	2047	1719	1224	3774	3759	3853	3163	5952	6099	2928	3249	5207	3505	3015	3146	3915	3071	4969	6038	2700	2681	2084	2283	1325	1409	3497	5135	4585	4757
452	2	unknown 305	287.1	14578	13379	10818	12217	6954	7298	5949	7646	6417	5760	7063	6846	5436	5413	12742	11846	5015	5576	8892	8828	5540	6489	4265	5069	6347	6642	16275	15411	29704	25315	16093	15359	13872	13732	12766	13552	3387	3241	5422	5746	0	590	0	1576	6580	7481
453	2	unknown 306	478.7:482.7	0	0	0	0	0	0	0	0	0	0	0	0	0	0	0	0	0	0	0	0	0	0	0	0	0	0	0	0	0	0	0	0	0	0	0	0	0	0	0	0	299	0	0	0	0	0
454	2	unknown 307	450.1	0	0	0	0	0	0	0	382	0	508	791	0	0	0	0	672	0	0	0	336	0	0	0	0	0	0	0	0	0	187	398	0	834	0	0	0	0	0	0	0	0	0	0	0	0	674
455	2	unknown 308	204	261992	260132	242226	262246	206564	226881	229153	239982	187330	205571	187331	207062	178126	183916	297141	303974	158023	169711	198666	184334	224119	225319	190442	186037	184482	202094	173910	169340	207680	173636	168162	152097	190859	188129	261175	262074	172257	188654	101525	100681	81719	90874	208976	224622	242907	252029
456	2	unknown 309	315.3	0	0	0	0	0	0	0	0	0	713	0	0	0	1329	0	0	0	0	1026	0	1129	0	0	0	0	0	0	0	0	0	0	0	0	0	0	0	0	0	0	0	0	0	0	0	0	0
457	2.1	unknown 310	331.2	5686	5623	6877	7781	5822	6426	4827	5327	6994	0	3559	4716	4976	4360	6109	0	3579	4095	4080	3807	7068	7223	4785	4799	5637	6098	0	3552	4180	3620	0	4751	5989	5809	0	0	3732	4491	0	0	0	0	0	0	4603	4780
458	2.1	unknown 311	387.2	28143	25553	20425	24259	9730	12907	12175	14410	10020	9884	16259	20636	7258	7183	19577	19205	6532	7925	8094	8019	15594	16213	13645	12153	22491	24825	12172	13556	16349	12838	11381	10412	12704	12976	22060	26480	10860	11957	8444	8778	5158	5230	17470	20154	20226	20958
459	2.1	unknown 312	446.1	105634	102318	116626	123705	83437	99873	91968	95034	78462	89081	72977	86174	65924	69080	126262	125659	56254	61271	91779	83892	69464	70127	46677	47771	54962	58725	135864	133171	226076	191566	145606	146452	122263	121225	159536	165216	69179	71843	74663	71067	6933	7607	9320	9261	70488	71367
460	3	unknown 313	143	0	0	0	0	5956	10111	9398	8462	9456	9522	7372	9790	8128	7414	0	0	0	0	0	0	0	0	0	0	0	0	0	0	0	0	0	0	0	0	0	0	0	0	0	0	0	0	0	0	0	0
461	3	unknown 314	159	0	0	0	0	0	0	0	0	0	0	0	0	0	0	0	0	0	0	0	0	0	0	0	0	0	0	0	0	0	0	0	0	0	0	1141	962	0	0	607	566	451	420	614	0	412	0
462	3	unknown 315	143	0	0	0	0	0	0	0	0	0	0	0	0	0	0	0	0	0	0	0	0	0	0	0	0	0	0	0	0	0	0	0	0	0	0	0	0	0	0	0	0	0	0	0	0	0	0
463	3	unknown 316	157	0	0	0	0	0	0	0	0	0	0	0	0	0	0	0	0	0	0	0	0	0	0	0	0	0	0	0	0	0	0	0	0	0	0	0	0	0	0	0	0	0	0	0	0	0	0
464	3	unknown 317	303	0	0	0	0	2797	2784	2689	1746	2143	1807	1950	2450	2353	2669	0	175	0	0	0	0	0	0	0	0	0	0	0	0	0	0	0	0	0	0	0	0	0	0	0	0	0	0	0	0	0	0
465	3	unknown 318	102.2	0	190	0	0	0	0	0	0	479	0	275	0	0	0	0	0	0	0	0	0	0	105	0	0	0	0	0	0	0	0	0	0	0	0	0	0	0	0	224	0	122	0	0	0	0	0
466	3	unknown 319	184	0	0	0	0	0	0	0	0	0	0	0	0	0	0	0	0	0	0	0	0	0	0	0	0	0	0	0	0	0	0	0	0	0	0	0	0	0	0	0	0	0	0	0	0	0	0
467	3	unknown 320	187	0	0	450	0	0	0	0	0	0	243	402	350	456	0	345	0	0	0	0	0	264	0	0	675	0	0	0	0	394	0	0	0	0	0	110	620	327	0	178	205	174	278	535	0	542	584
468	3	unknown 321	228.0+184.0	0	0	0	0	385	0	391	0	0	441	282	0	0	446	0	0	0	0	0	0	0	0	0	0	0	0	0	0	0	0	0	0	0	0	0	0	0	0	0	0	0	0	0	0	0	0
469	3	unknown 322	185	0	0	0	0	147	0	0	0	0	0	0	0	0	0	0	0	0	0	0	0	0	0	0	0	0	0	0	0	0	0	0	0	0	0	0	0	0	0	0	0	0	0	0	0	0	0
470	3	unknown 323	70.1	236	419	0	0	232	238	285	109	0	0	661	317	0	0	0	275	0	0	0	0	240	0	0	0	0	148	0	0	0	630	224	0	0	0	387	508	576	912	211	248	211	126	131	660	0	221
471	3	unknown 324	156.0+230.0	0	0	0	0	0	0	0	0	0	0	0	0	0	0	0	0	0	0	0	0	0	0	0	0	0	0	0	0	0	0	0	0	0	0	0	0	0	0	408	419	385	409	0	0	0	0
472	3	unknown 325	174	54265	60749	93352	106369	44929	50828	29223	31362	34119	35313	36476	41283	54446	57433	83927	95280	121422	131720	150417	144657	159970	161953	70177	71531	22475	24327	37282	40919	98392	91347	65040	67622	30305	29756	485143	526068	713856	888996	202461	221837	115453	131157	4072314	4102917	6274039	6279029
473	3	unknown 326	129	0	2717	0	0	0	0	0	0	13098	13786	0	0	0	0	0	0	0	0	0	0	0	2948	0	0	5749	6228	0	0	0	0	0	0	0	0	0	0	0	0	0	0	0	0	0	0	0	0
474	3	unknown 327	315	0	0	0	0	0	0	0	0	0	0	0	0	0	0	0	0	0	0	0	0	0	0	0	0	0	0	0	0	0	0	0	0	0	0	0	0	362	0	333	305	0	269	0	0	0	0
475	3	unknown 328	156.5+332.2+142.3	4022	3903	5685	5790	2013	2397	2064	2279	2752	2686	2119	2195	1683	1631	4468	4383	2667	2479	2596	3015	3601	3805	2677	2822	4838	5249	2037	2182	1945	2022	3184	3897	4204	5206	2295	2209	0	1754	1601	1842	1389	1589	2465	2173	1599	1423
476	3	unknown 329	284	0	0	0	0	0	0	0	0	0	0	0	0	0	0	0	0	0	0	0	0	0	0	0	0	0	0	0	0	0	0	0	0	0	0	0	0	0	0	0	0	0	0	633	624	760	762
477	3	unknown 330	156	0	0	0	0	0	0	0	0	0	0	0	0	0	0	0	0	0	0	0	0	0	0	0	0	0	0	0	0	0	0	0	0	0	0	0	0	0	0	0	0	0	0	0	0	0	0
478	3	unknown 331	305	0	0	0	0	0	0	0	0	0	0	0	0	0	0	0	0	0	0	0	0	0	0	271	0	0	0	0	0	0	0	0	0	0	0	0	0	0	0	0	0	0	0	0	0	0	0
479	3	unknown 332	140	0	0	0	0	0	340	0	253	325	287	0	0	274	267	153	0	0	0	0	0	0	0	0	0	0	0	0	0	133	0	0	0	0	0	0	0	0	0	0	0	0	0	1170	1240	1453	1835
480	3	unknown 333	174.1+248.2	2595	2712	1775	1882	859	957	1569	1738	3286	3054	1192	1052	0	0	1507	1506	0	0	960	735	1602	1697	1523	1357	1930	2173	721	585	0	0	0	0	501	0	0	1252	1500	1343	935	863	568	662	1315	1997	1290	1422
481	3	unknown 334	240.1	389	218	0	502	0	255	252	439	458	462	303	349	0	291	426	385	0	224	0	299	0	375	252	199	0	290	213	284	220	277	285	0	379	236	497	758	367	420	479	475	417	429	927	829	1086	1143
482	3	unknown 335	228	680	836	231	297	0	0	0	0	0	0	240	255	0	0	0	0	0	0	0	0	0	0	0	0	0	0	0	0	0	0	0	0	0	0	0	0	0	0	108	0	131	0	186	0	0	0
483	3	unknown 336	141	0	492	0	0	0	0	0	0	1162	1293	0	0	0	0	0	0	0	0	0	0	515	0	0	0	719	963	0	0	0	0	0	460	272	0	0	0	0	0	0	0	0	0	0	0	0	0
484	3	unknown 337	229	0	664	0	791	372	475	0	605	339	661	451	0	429	555	687	481	0	0	323	600	674	505	962	808	645	810	337	667	655	738	774	398	856	935	0	0	489	583	260	0	162	0	0	0	662	243
485	3	unknown 338	140	0	810	1025	1143	0	0	0	0	0	255	0	0	0	0	0	225	0	0	0	0	0	0	0	511	817	1688	0	0	515	0	259	0	1194	1031	0	0	0	0	350	300	155	0	0	0	0	0
486	3	unknown 339	103.0+289.0	0	0	0	0	693	331	0	404	656	440	0	410	521	0	0	228	298	439	0	0	0	0	0	0	0	0	0	0	260	0	0	0	0	0	0	0	299	0	0	0	0	0	0	0	0	0
487	3	unknown 340	330	0	0	0	0	0	480	0	206	237	0	416	378	0	446	0	0	0	0	0	0	0	0	0	0	0	0	0	0	0	0	0	0	0	0	0	253	211	0	0	0	0	0	1028	881	940	1128
488	3	unknown 341	447	345	346	437	233	234	272	416	362	132	251	379	346	496	311	377	492	262	190	439	400	301	518	136	160	101	218	250	355	278	0	245	199	159	352	691	816	528	480	580	660	360	360	432	309	592	0
489	3	unknown 342	155	7122	7633	2006	1647	0	0	1634	1311	0	1681	2625	2551	0	0	0	0	0	0	0	0	0	0	0	0	4692	5472	0	0	0	0	0	0	0	0	2329	1850	4734	4608	665	0	958	1193	5761	6347	4052	4114
490	3	unknown 343	314	6438	6954	6979	8566	1868	2132	2186	2739	3254	3523	4366	5165	3855	4718	8134	8734	5185	5255	6591	8992	11324	11787	1681	2053	2301	2366	2701	2773	4376	4040	6690	9118	7858	7973	10125	10968	9140	10440	4307	4025	3391	3516	930	1417	1547	1911
491	3	unknown 344	277	0	0	189	202	469	418	0	0	176	150	1183	774	978	1013	0	905	0	0	0	0	0	576	0	0	0	0	0	0	0	0	0	0	0	0	1515	1237	1398	1450	378	448	318	294	2300	2307	3658	3137
492	3	unknown 345	237.2	491	385	244	0	319	307	399	0	455	491	118	291	0	0	0	165	0	0	0	0	206	295	286	0	470	459	302	519	381	0	0	294	246	340	469	579	328	266	232	279	212	227	440	320	249	427
493	3	unknown 346	299.1	15636	18946	16262	17208	17777	16230	15577	24065	16686	14439	13992	12034	17506	6379	17343	20660	12722	14992	17181	19981	12021	22900	5074	21378	17668	6045	21007	13313	20896	13401	11241	7621	6493	18535	20099	23182	16064	11347	9076	9669	5828	8725	25241	20976	17355	27754
494	3	unknown 347	128	5098	5021	4460	5503	2213	2860	2741	3437	2770	3133	3080	3161	2281	2781	5151	5891	1860	2452	2749	3475	4700	4494	2664	2776	3043	3502	2333	2278	3120	2552	3649	4214	3232	3433	2248	2451	4318	4361	1752	1469	1069	1169	1822	2158	2279	2791
495	3	unknown 348	373.0:375.5	1295	1273	963	0	951	599	621	850	0	0	1428	1284	731	860	682	913	0	0	0	477	906	623	0	440	0	0	0	284	0	212	0	0	0	0	1638	1665	1268	1310	672	579	579	573	920	1053	1117	1368
496	3	unknown 349	281	0	0	0	0	0	0	0	0	0	0	0	0	0	0	0	0	0	0	0	0	0	0	0	0	0	208	0	0	0	0	0	0	0	0	0	0	0	0	0	0	0	0	473	0	0	0
497	3	unknown 350	304	744	0	0	0	0	0	0	0	0	0	0	0	0	0	0	0	0	0	0	0	0	0	0	0	0	0	0	0	0	0	0	0	0	0	0	0	787	885	0	0	0	0	0	0	0	0
498	3	unknown 351	274.1	7025	7395	11225	11137	8268	10080	7048	7543	4035	3943	6941	7878	13555	14945	17015	16185	18498	20222	16259	16402	11805	11685	5604	5621	5134	5411	7804	8434	13725	13353	12236	14455	17513	18447	8749	9570	4925	5996	4312	4874	3191	3934	3261	3418	5769	6283
499	3	unknown 352	320	3083	3128	5047	5242	1592	4276	2386	2888	2080	2347	3145	3475	4597	4891	5636	1958	6996	7636	6906	7071	8263	8891	3020	3553	3337	3718	4448	4424	8114	7608	7374	8625	10784	11306	1671	1001	858	3192	860	954	524	569	300	937	2350	1935
500	3	unknown 353	144	0	0	0	0	0	0	0	0	0	0	0	0	0	0	0	0	0	0	0	0	0	0	0	0	0	0	0	0	0	0	0	0	0	0	0	0	0	0	0	0	0	0	0	0	503	0
501	3	unknown 354	288	0	0	0	0	0	0	0	0	199	0	145	0	248	329	393	376	0	0	134	0	0	171	0	233	343	105	288	0	218	514	503	587	0	0	0	0	0	0	0	0	0	0	0	0	0	221
502	3	unknown 355	142	17375	17378	32197	35417	14724	16893	8955	10336	7322	8691	7794	9658	17441	17451	101809	100468	30324	33525	30876	31388	25133	25865	9615	11471	17233	18967	19227	20677	29769	27828	27665	31954	45539	46801	9565	10638	8165	9638	6333	6662	3816	4032	2739	2709	3519	3255
503	3	unknown 356	243.2	0	0	1042	721	784	1490	197	1132	0	1416	267	241	864	235	0	422	1152	0	259	166	0	573	329	0	332	0	248	0	0	0	0	0	0	295	0	413	1365	1189	369	436	0	303	0	2842	2700	921
504	3	unknown 357	84	27672	29709	38343	39081	24839	30064	21176	21475	18643	22349	20173	21551	26562	26774	44496	48249	30451	33819	29891	32709	28049	30202	26155	25645	24723	23543	27519	27492	33576	33895	39238	43592	37262	38627	28602	30893	22421	27531	13443	13178	10023	10382	18717	17844	22984	20037
505	3	unknown 358	277	0	0	0	0	0	0	0	0	0	0	0	0	0	0	0	0	0	0	0	0	0	0	0	0	0	0	0	0	783	0	0	0	0	0	0	0	0	0	0	0	0	0	0	0	0	0
506	3	unknown 359	330	0	0	0	0	0	0	0	0	0	0	0	0	0	0	0	0	0	0	0	0	0	0	0	0	0	0	0	0	0	0	0	0	0	0	0	0	0	0	0	0	0	0	0	0	790	714
507	3	unknown 360	174	5250	5412	4755	5378	5233	5509	3706	4445	3986	3787	3439	3658	4573	5067	9979	9526	5324	5937	5740	5456	5303	5550	4793	4688	4628	4908	3674	4198	5865	4698	5777	6788	6445	6267	2724	3264	2695	2977	1219	1254	977	923	3139	3508	2463	2825
508	3	unknown 361	443.2	0	0	107	0	0	0	0	0	0	0	0	0	0	127	0	0	0	0	0	0	0	0	0	0	0	0	0	0	0	0	0	0	0	0	0	185	0	0	0	0	0	0	0	0	0	0
509	3	unknown 362	203	123249	114408	20067	17304	21367	19695	33738	30883	12231	12367	46118	50151	0	0	0	0	0	0	0	0	3621	0	32642	27244	83949	91326	5664	4231	0	0	0	0	0	0	28993	27606	62189	61847	6347	5475	9999	10217	119795	121005	107618	97525
510	3	unknown 363	256.1	907	818	1017	752	1286	679	1116	538	704	590	1255	521	608	585	1265	866	433	715	716	309	1121	632	668	1209	398	642	501	603	343	386	189	720	0	590	202	1174	2682	2249	667	555	561	201	2558	1876	2450	720
511	3	unknown 364	173	24825	21104	5841	6708	7275	8613	11126	10352	4193	0	10497	12336	0	1194	0	0	891	564	1200	0	1708	0	9804	7347	24347	25766	0	1377	1492	196	1508	718	0	548	12935	9296	19135	22905	3179	2463	4318	3509	29577	31263	21247	22710
512	3	unknown 365	449.2	0	0	0	0	0	773	0	0	0	0	916	0	1008	0	0	0	0	0	723	712	0	1028	0	0	0	0	0	0	0	0	0	0	0	0	0	2055	1992	2069	584	671	0	448	13419	13507	12317	11330
513	3	unknown 366	464.1	0	0	0	0	0	0	0	0	0	0	0	0	0	0	0	0	0	0	0	0	0	0	0	0	0	0	0	0	0	117	0	0	0	0	0	0	0	0	0	0	0	0	0	0	0	0
514	3	unknown 367	362.1	20552	20399	20501	22952	15328	16621	12671	14261	5380	6425	15394	18547	14178	15346	25779	24202	16646	16610	15318	14249	20741	21740	10254	11512	17368	19123	11126	11145	15644	14678	12958	14292	24475	24728	26493	27372	10656	12257	13111	14565	10573	9776	21522	21831	17679	19473
515	3	unknown 368	495.2	2656	2948	3453	2969	776	1314	511	1026	1483	1065	289	1194	866	1361	2213	1179	1461	1425	751	1368	2631	2402	1942	953	3068	2530	733	1882	1072	1102	933	1725	1746	1040	1984	2275	1803	1364	566	600	717	752	3832	779	2583	1054
516	3	unknown 369	116.2	1389	0	0	0	0	0	0	0	1546	1352	0	0	0	0	3323	0	0	0	0	0	168	0	0	0	2303	0	855	0	0	0	0	0	0	0	0	0	660	0	0	0	0	0	0	0	0	1157
517	3	unknown 370	186.0+317.0	0	0	604	0	0	0	0	0	0	0	0	0	0	0	0	0	0	0	0	0	0	0	0	0	0	0	0	0	0	0	0	0	882	0	0	0	0	0	0	0	0	0	0	0	0	0
518	3	unknown 371	264.2+292.0	0	0	0	0	0	0	0	0	0	0	0	0	0	0	0	0	0	0	0	0	0	0	0	0	0	0	0	0	0	0	0	0	0	0	0	0	0	0	0	0	0	114	0	0	0	0
519	3	unknown 372	156	3963	4145	2134	3069	0	1657	0	0	0	0	1520	1599	0	0	0	1593	0	580	0	0	0	1580	0	0	1598	2009	0	0	0	0	0	0	0	0	2422	2154	3356	2920	1514	1456	967	1354	3391	3079	2370	3163
520	3	unknown 373	156	844	0	0	1149	0	0	0	0	0	0	0	0	0	0	0	1787	921	0	0	0	0	0	0	0	601	1178	0	0	0	0	0	0	0	0	0	0	0	0	0	0	0	0	0	0	0	0
521	3	unknown 374	174	4466	3978	4467	4975	8568	9541	4831	4826	7171	7405	3190	3565	6736	6655	10756	9994	8717	8898	5318	5141	6995	6619	7730	7727	4614	5538	2793	3295	7297	6470	9776	10643	5238	5660	2300	2520	3912	4371	0	0	0	0	3521	3730	6021	5928
522	3	unknown 375	270.2	0	0	0	0	0	0	0	0	0	0	0	0	0	0	0	0	0	0	0	0	0	0	0	0	0	0	0	0	0	0	0	0	0	0	0	0	0	0	0	0	0	0	0	0	1366	0
523	3	unknown 376	280.1	2372	1638	800	1233	2577	2424	1241	1228	687	0	1438	1291	1370	1472	2729	2409	0	1311	1397	1290	0	1173	0	622	559	0	1276	1026	1556	1457	1731	1440	0	846	0	0	1522	1732	0	0	0	0	0	0	3783	3185
524	3	unknown 377	430.1	0	1062	1621	1859	0	0	0	490	0	0	0	1465	1360	1495	1507	1326	0	823	1685	1538	2162	2291	922	1192	0	0	847	0	0	0	0	0	0	0	2616	2255	2290	2332	946	901	531	674	0	0	0	0
525	3	unknown 378	409.3	2533	3038	2794	2884	3408	3076	3220	3178	3226	3709	2820	3153	3213	3271	2795	2977	2361	2493	2538	2619	2295	2449	2384	2728	2376	2771	2326	2713	2934	2193	2680	3172	2301	2783	2360	2838	2840	3030	971	980	895	1172	4017	3320	3435	3144
526	3	unknown 379	331.2	55028	53531	64546	70399	52435	61941	41608	44306	49151	50251	39478	48410	48248	55631	91582	96574	53500	55429	66029	62180	57534	58365	47906	51348	43217	50613	39966	37413	51342	43038	44274	47108	48969	46724	74212	81593	57235	57915	41422	39180	28276	28721	72491	77481	81677	87015
527	3	unknown 380	442.3	1212	2056	2665	2870	2874	2829	1850	2136	1978	2458	1872	2544	2278	2268	2527	2580	2965	3011	2883	2302	3151	2979	2442	2217	2265	2379	1724	1297	2439	2225	3406	2751	1997	2391	3294	2728	2440	2202	1020	1069	749	1013	3103	3084	3612	3421
528	3	unknown 381	450.1+284.1	0	0	0	0	0	0	0	0	0	0	0	0	0	0	0	0	0	0	0	0	0	0	0	0	0	0	0	0	0	0	0	0	0	0	0	0	0	0	0	0	0	0	0	0	0	0
529	3	unknown 382	197	0	0	0	0	0	0	0	0	0	0	0	0	0	0	0	0	0	0	0	0	0	0	0	0	0	0	0	0	0	0	0	0	0	0	0	0	0	0	0	0	0	0	0	0	0	0
530	3	unknown 383	422.2	0	0	0	0	0	0	0	0	0	0	0	0	0	0	0	0	0	0	0	0	0	0	0	0	0	0	0	0	0	0	0	0	0	0	0	0	0	0	0	0	0	0	0	0	0	0
531	artifact	unknown 384	91	2154	2336	2000	2550	10834	11368	11080	10760	10593	11260	10763	10530	10416	11665	2512	2486	2081	2422	2150	2170	2059	1842	1934	1996	2069	2391	1881	2044	2073	2160	2215	2290	2268	2424	2132	2092	2030	2222	853	748	821	886	2341	2001	2069	2161
532	artifact	unknown 385	221	1733	1651	1570	1786	1609	1549	1920	1669	1827	1574	1949	0	1651	1575	1883	1400	1017	582	1268	928	1559	1182	0	0	1059	0	0	945	1131	0	1080	557	1517	933	2133	2048	1420	1317	734	665	577	487	1312	0	1914	1663
533	artifact	unknown 386	82.0:84.0	53277	54884	54449	64147	32908	38761	37279	37379	31985	43999	41415	41888	43486	41078	47215	49107	48949	53433	52631	56185	63397	33607	38964	37263	37460	41245	40937	43127	46303	44222	45333	50417	48318	52223	54874	58175	58647	63986	19788	11726	12367	13178	26095	27082	28696	29510
534	artifact	unknown 387	281	52728	53015	68618	75428	42561	53019	40778	40719	47041	51694	37739	34366	61453	66585	55369	67234	54662	50886	57125	57215	64244	60375	59050	57584	47102	57185	40855	42729	52209	48981	49329	51322	51767	51286	73945	74887	47229	48114	17351	16469	18105	18987	74705	73840	71899	73620
535	artifact	unknown 388	152	5922	6274	3184	3785	1729	2346	2168	2311	1360	1583	3409	3105	2331	2452	2517	2465	1503	2115	1859	1398	3339	2937	2244	2369	2579	3352	2234	2124	2883	1796	1041	2238	1677	1668	5704	5624	4080	3354	2591	2458	1794	1857	5862	6157	4321	4375
536	artifact	unknown 389	199	7633	8174	7734	7813	719	679	852	932	978	424	1166	938	630	512	4838	4931	4376	3209	2675	5944	6185	6102	6470	6628	6925	7188	5698	7068	5258	6603	5420	5930	6204	6234	8707	8324	8491	9691	2286	2519	2266	2538	8386	8527	7699	7415
537	artifact	unknown 390	174	304	174	355	220	4812	5735	6801	6497	5138	7157	7679	7943	6409	7008	673	605	322	202	0	387	621	560	0	339	0	336	606	0	603	693	539	920	1217	1439	112	0	0	0	0	0	0	0	0	339	339	0
538	artifact	unknown 391	281	964	1302	1073	1055	974	1172	989	744	912	0	1201	945	1394	1318	1137	872	703	0	656	872	254	0	0	564	932	726	1036	705	887	781	1220	0	1117	501	1281	1263	1664	2277	567	800	521	283	1613	2590	2608	2231
539	artifact	unknown 392	174	22292	22700	18983	19232	33276	29313	25366	25164	18733	18867	34261	33203	32667	32560	16561	16534	12864	11629	12826	13417	15787	15640	14163	14056	13439	14303	13400	12923	13962	12380	10790	12876	10694	11191	21964	22074	29532	27884	7739	7484	6741	6814	29647	31217	29054	31182
540	artifact	unknown 393	341	1872	162948	3211	40398	3684	2592	5018	3358	3002	6805	4729	3857	3958	4278	6593	3927	4119	3390	4204	3411	3739	3729	2949	2639	2310	2461	3210	2034	3389	3016	3562	6197	3053	1656	3399	217716	4221	2184	615	54885	2009	876	2805	728	1430	1008
541	artifact	unknown 394	295	0	0	0	0	4425	4126	4540	4569	4560	4435	4531	4895	4224	4733	235	242	0	0	0	0	0	0	0	0	0	0	0	0	0	0	0	0	0	0	0	0	0	0	0	0	0	0	0	0	0	0
542	artifact	unknown 395	110	520	593	565	557	6516	6962	6704	7115	6802	7322	6571	7454	6987	7522	860	975	539	549	442	607	583	773	0	519	631	592	536	0	692	653	628	710	531	658	714	581	619	736	262	0	233	257	610	662	686	671
543	artifact	unknown 396	184	762	809	727	833	8893	8885	8996	9189	9415	9420	8945	10402	8975	9847	1200	1349	834	944	743	723	794	687	787	811	792	851	574	652	681	844	790	845	753	630	768	581	935	964	321	307	326	353	848	813	836	726
544	artifact	unknown 397	591	488	549	883	856	282	429	325	189	363	379	211	373	475	231	503	501	372	284	449	406	461	568	448	453	429	545	249	291	345	291	250	423	192	307	668	408	350	302	242	260	238	337	822	746	881	778
545	artifact	unknown 398	369	222	115	109	332	0	0	0	143	0	0	0	0	165	119	170	350	0	142	337	133	209	0	135	112	209	126	234	755	1689	1467	159	558	672	363	292	305	164	136	234	227	115	131	144	0	330	281
546	artifact	unknown 399	298.0:300.5	6200	7494	10365	10870	6696	8427	10159	4752	12001	9826	6214	12400	8085	6557	12096	7625	8670	6348	8855	9307	12880	11859	9487	9472	9431	5881	8328	9740	10468	7364	6964	9212	7804	8193	8845	11945	7869	5905	4614	3783	2870	3438	7316	5697	8206	6950
547	artifact	unknown 400	204	32713	34160	45812	49495	15849	19301	15853	16652	14855	15166	17049	15714	30089	31576	64680	84445	121415	80667	59699	65298	51666	50192	40856	42119	27437	29881	35646	41528	55089	59305	96587	109317	85762	86579	32969	33096	25421	26409	15102	15495	11540	11515	21147	21472	27613	28698
548	artifact	unknown 401	204	0	0	0	0	0	0	0	0	0	0	0	0	0	0	0	0	0	0	0	0	0	0	0	0	0	0	0	0	0	0	0	0	0	0	0	0	0	0	1513	1403	0	1376	0	0	0	2762
549	artifact	unknown 402	355.1	4524	21398	6062	11612	3956	3607	2932	4409	5061	6689	3307	4532	4274	3608	7265	6413	5985	5590	5947	4486	6252	5698	5226	6081	6272	6568	5824	4989	3889	4552	6457	5500	7362	7830	6152	37629	4083	2933	2174	11544	2477	2624	5228	3896	4832	4189
550	artifact	unknown 403	357.2+473.2	0	0	0	2283	2047	0	0	2148	1911	1762	0	0	1478	0	0	0	0	1880	0	2031	1865	2306	1956	0	0	0	3187	3968	0	0	2942	2950	2842	2951	0	0	0	0	0	0	0	0	0	0	0	0
* Category 1,2,3 determined as described in Kanani & Klapa, Ref [26]
artifacts : peaks detected with derivatization reagents in a blank sample or detected significantly as carry over peaks in solvent sample runs immediately after plant sample runs
[truncated: 28 more columns]
