# Supplementary material for: Individual vs. combinatorial effect of elevated CO2 conditions and salinity stress on Arabidopsis thaliana liquid cultures: Comparing the early molecular response using time-series transcriptomic and metabolomic analyses
Source: BMC Syst Biol. 2010 Dec 29;4:177. doi: 10.1186/1752-0509-4-177 (PMC3027597; doi:10.1186/1752-0509-4-177)
Supplement: Additional file 2 — Significance level of all annotated metabolites for all investigated perturbations. This file indicated the significance level of all annotated metabolites included in the analyses at each individual time point (as estimated by MiTimeS) and in average over the duration of the treatment (as estimated by SAM) for all investigated perturbations. [file 1752-0509-4-177-S2.XLS]

## Sheet: Known Metabolites -Significance
Additional File 2	Time Dependent Significance Matrix (TDSM) indicates significant increase or decrease of each metabolite for a given time point for a given stress comparison. The value of all
	known metabolites for each of five possible comparison shown in Figure 1 is given below. In addition the result of significance level at all time points based on paired-SAM analysis is also reported
	The metabolites are grouped by either their function category (e.g. sugar/Sterol/amino acids etc) or by the prominent pathway to which they are linked (e.g. TCA, photorespiration etc)
		1	Significant Increase					-1	Significant Decrease				No significant change					?	Not included in analysis, based on data filtering criteria
		CO2										NaCl										CO2+NaCl										CO2 (NaCl)										NaCl (CO2)
Metabolite		1 hr	3 hr	6 hr	9 hr	12 hr	18 hr	24 hr	30 hr	All (SAM)		1 hr	3 hr	6 hr	9 hr	12 hr	18 hr	24 hr	30 hr	All (SAM)		1 hr	3 hr	6 hr	9 hr	12 hr	18 hr	24 hr	30 hr	All (SAM)		1 hr	3 hr	6 hr	9 hr	12 hr	18 hr	24 hr	30 hr	All (SAM)		1 hr	3 hr	6 hr	9 hr	12 hr	18 hr	24 hr	30 hr
Pyruvate	TCA	1		1	-1							?	?	?	?	?	?	?	?	?				1			-1	1	1			?	?	?	?	?	?	?	?	?		-1						1
Citrate	TCA	1		1		1		-1						1		1		-1					-1	1		1		-1					-1		-1	-1	-1	-1	-1	-1		-1	-1			-1		-1	-1
Aconitate 3 TMS		1	-1		1	1						1		1	1	1	1	1	1	1			-1			1						-1	-1	-1	-1	-1	-1	-1	-1	-1			-1
iso-Citrate	TCA	1		1		1		-1				1		1	1	1		-1	1				-1	1		1							-1				-1	1					-1
alpha-ketoglutaric acid	TCA	1				1								1		1							-1			1							-1									-1	-1
Succinate	TCA			-1	1			-1	-1			-1			1		1					-1	-1		1			-1					-1		-1		-1	-1	-1	-1		-1	-1
Fumarate	TCA		-1	-1				-1	1				1		1		1	1	1	1		-1	-1					1	1				-1									-1						1
Malate	TCA	1	-1	-1				-1	-1			-1	-1	-1		-1	-1	-1	-1	-1			-1										-1					1				-1		1		-1		1
Lactate	TCA	1		-1		1		-1				-1	-1	-1	-1				-1	-1			-1	-1	1			-1	-1				-1		1			-1	1			-1	-1	-1				-1
Metabolite		1 hr	3 hr	6 hr	9 hr	12 hr	18 hr	24 hr	30 hr	All (SAM)		1 hr	3 hr	6 hr	9 hr	12 hr	18 hr	24 hr	30 hr	All (SAM)		1 hr	3 hr	6 hr	9 hr	12 hr	18 hr	24 hr	30 hr	All (SAM)		1 hr	3 hr	6 hr	9 hr	12 hr	18 hr	24 hr	30 hr	All (SAM)		1 hr	3 hr	6 hr	9 hr	12 hr	18 hr	24 hr	30 hr
Sucrose	sugar		-1	-1			1	-1	-1			-1			1		1		1			-1	-1		1								-1		-1		-1		-1	-1		-1		1				1	1
Trehalose	Sugar	1				1	1	-1	-1					-1				1							1		1		1					1		1	1	-1				-1					1	1	1
Maltose	Sugar	1					-1	-1				?	?	?	?	?	?	?	?	?			-1		-1	-1			1			?	?	?	?	?	?	?	?	?			-1		-1	-1			1
Cellobiose Meox 2	Sugar		1	1		1	-1							1	1	1	1	1	1	1		-1	-1	-1				-1	-1	-1		-1	-1	-1	-1		-1	-1	-1	-1		-1	-1	-1				-1	-1
Glucose	Sugar								1									1	-1			-1	-1	-1	-1			-1	-1	-1		-1	-1		-1			-1	-1	-1		-1	-1	-1	-1			-1	-1
Fructose	Sugar	1				1		1	1									1				-1	-1	-1				-1	1				-1	-1				-1	-1	-1		-1	-1	-1				-1
Arabinose	sugar		-1	-1				-1				-1			1		1					-1	-1		-1	-1	-1		-1	-1			-1		-1	-1	-1	-1	-1	-1				1	-1	-1	-1
Xylulose	Sugar		-1	-1								1	1	1	1	1	1	1	1	1		1	1	1		1	1	1	1	1			1	1	-1		-1		1			1	1	1		1		1	1
Rhamnose	Sugar	-1			-1	-1			1			-1				-1	-1		-1	-1		-1	-1					-1				1			1	1	1	-1					-1		1	1		-1	-1
Xylitol	alc	1		-1											1		1	1					-1						1				-1					-1				-1	-1	1
Sorbitol	alc		-1	-1				-1				-1		-1	1							-1	-1	-1	1								-1									-1	-1						1
myo-Inositol	alc	1				1	-1		1							1		1	1				-1			1			1				-1						-1			-1	-1				1		1
Glycerol	alc		-1	-1			-1					-1	1										-1	-1				-1					-1										-1					-1
Gluconate	acid	1	-1	-1		1						-1				1	1	1					-1			1		1	1			1	-1										-1	1			1	1	1
Galactarate	acid	1			-1	1	-1								-1	1							-1	1		1							-1						1				-1				1
Erythritol	alc	1		-1			-1	-1				-1	-1	-1			-1	-1	-1	-1		-1	-1				-1	-1	-1				-1						-1			-1	-1
Glucaric acid Lactone	Sugar	1	1	1		1			1					-1	-1			-1				1		1		1		1				1		1				1	1	1				1				1	1
Galactinol (9TMS);	Sugar	?	?	?	?	?	?	?	?	?		1	1	1	1	1		1	1	1		1		1		1		1	1	1		-1	-1	-1	-1	-1			1			?	?	?	?	?	?	?	?
Galacturonate	Sugar					1	-1		1			1	1	1	1				1			1	-1		-1		-1		1			-1	-1	-1	-1				-1	-1			-1		-1	-1	-1		1
Metabolite		1 hr	3 hr	6 hr	9 hr	12 hr	18 hr	24 hr	30 hr	All (SAM)		1 hr	3 hr	6 hr	9 hr	12 hr	18 hr	24 hr	30 hr	All (SAM)		1 hr	3 hr	6 hr	9 hr	12 hr	18 hr	24 hr	30 hr	All (SAM)		1 hr	3 hr	6 hr	9 hr	12 hr	18 hr	24 hr	30 hr	All (SAM)		1 hr	3 hr	6 hr	9 hr	12 hr	18 hr	24 hr	30 hr
Stigmasterol	Sterol		-1	-1		1	-1		1			1	1	1	1	1		1	1	1			-1	1		1		1	1			-1	-1		-1				1					1			1	1	1
CampeSterol 1 TMS	Sterol		-1	-1			-1	-1	-1			1	1	1	1	1			1	1				1				1	1			-1	-1		-1			1	1					1				1
Tocopherol 1 TMS	Sterol	1	-1	-1		1		-1	-1			-1	1		1	1		1	1	1								1	1				-1		-1							-1		1				1	1
Sinapinic acid	SecM phenylpropanoid metabolism	1					-1	-1	-1			1	-1			-1	-1	-1				1	1	1		1		1	1	1			1	1		1		1	1	1			1	1		1	1	1	1
Pyrrole-2-carboxylic acid	SecM		-1	-1	-1			-1	-1				1				-1	-1						1	-1		-1		1				-1		-1		1	1					1	1				1	1
Phenyalanine	SecM AA	1				1	-1	-1					1		1	1		-1	1					1			-1		1					1	-1		-1	1	1			-1		1				1	1
Tyrosine	SecM AA	1		-1	1	-1	-1	-1	-1			-1	-1	-1	1	-1	-1	-1	-1	-1		-1	-1	-1	-1	-1	-1	-1	-1	-1			-1	1	-1				-1			?	?	?	?	?	?	?	?
Nicotinate	SecM				-1		-1	-1	-1	-1		-1		-1			-1	-1	-1	-1		-1	-1		-1		-1	-1	-1	-1		?	?	?	?	?	?	?	?	?		-1					-1	-1
Methyl Benzoate	SecM	1			1		1		1			1	1			1	1	1	1	1		-1	-1									-1	-1						-1	-1		-1	-1
Benzoate	SecM	1		1				-1				1					1	1	1	1		-1	-1	-1				-1				-1	-1	-1	-1		-1	-1	-1	-1		-1	-1	-1					-1
Salicylate	SecM		-1	-1			1	-1				-1			1			1				-1	-1		1		1	1					-1				1					-1		1				1	1
Nicotinate iso form	SecM	1	-1	-1				-1	-1					-1	1							-1	-1	-1					-1			-1	-1	-1	-1				-1	-1		-1	-1
2(3H)-Furanone, dihydro-3,4-	SecM			1	-1		-1					?	?	?	?	?	?	?	?	?		1		1		1	-1	1	1			?	?	?	?	?	?	?	?	?		1	1	1	1	1		1	1
1H-Indole-3-acetonitrile, 1-(trimethylsilyl)-	SecM	1	-1			1		-1				1	1	1		-1						1	1	1	-1			1						1	-1	1		1					1	1	-1			1	1
Metabolite		1 hr	3 hr	6 hr	9 hr	12 hr	18 hr	24 hr	30 hr	All (SAM)		1 hr	3 hr	6 hr	9 hr	12 hr	18 hr	24 hr	30 hr	All (SAM)		1 hr	3 hr	6 hr	9 hr	12 hr	18 hr	24 hr	30 hr	All (SAM)		1 hr	3 hr	6 hr	9 hr	12 hr	18 hr	24 hr	30 hr	All (SAM)		1 hr	3 hr	6 hr	9 hr	12 hr	18 hr	24 hr	30 hr
Serine	AA	1	-1			1		-1	-1			-1	-1									-1	-1		-1			1						1	-1		-1	1	1			-1			-1			1	1
Glycine Effective	AA	1		1		1						1		1		1	1		1				-1	1	-1			1	-1				-1		-1			1	1			-1	-1					1	1
Glyoxilate	photorespiration		-1	-1		-1	-1	-1	-1	-1			1	1	1				1			-1	-1										-1	-1	-1	-1			-1	-1		-1	-1						1
Glycolate	photorespiration		-1	-1	1			-1				-1	-1	-1					1			-1	-1	-1				-1	1			1	-1					-1				-1	-1	1				-1
Glycerate	photorespiration		-1	-1			-1	-1	-1	-1		-1	-1	-1	-1	-1	-1	-1	-1	-1		-1	-1	-1			1								1		1	1	1	1		-1			1		1	1
Metabolite		1 hr	3 hr	6 hr	9 hr	12 hr	18 hr	24 hr	30 hr	All (SAM)		1 hr	3 hr	6 hr	9 hr	12 hr	18 hr	24 hr	30 hr	All (SAM)		1 hr	3 hr	6 hr	9 hr	12 hr	18 hr	24 hr	30 hr	All (SAM)		1 hr	3 hr	6 hr	9 hr	12 hr	18 hr	24 hr	30 hr	All (SAM)		1 hr	3 hr	6 hr	9 hr	12 hr	18 hr	24 hr	30 hr
Phosphoric Acid	Phosph	1		1	-1	1		-1				-1				1			1				-1			1			1				-1									-1	-1	-1				1
MonomethylPhosphate	Phosph	1		1		1		-1	-1			1			1		1										1		1			-1	-1		-1		1	1	1			-1					1	1	1
3 P Glycerate	Phosph	1				1		-1	-1			-1					1						-1			1			1			1	-1		1	1			1			-1	-1		1			1	1
Glycerol 3 P	Phosph	-1	-1	-1	-1		-1		-1	-1				-1				-1					-1	-1				-1					-1										-1		1		1	-1	1
Glycerol 2 P	Phosph		1				-1		1							1		1				-1	-1	-1				-1	-1	-1		-1	-1	-1				-1	-1	-1		-1	-1	-1				-1	-1
myo-Inositol-1 or 2- Phosphate	Phosph	1		-1	1	1		-1				-1			1				1			-1	-1					1					-1		-1		-1	1	1			-1	-1					1	1
Glucose 6 P	Phosph	1		-1		1		-1	-1			-1	-1	-1			1					-1	-1										-1		-1							-1	-1			-1		1	1
Fructose 6 P	Phosph	1				1		-1	-1			-1				-1								1	-1			1	1			1		1	-1	1		1				-1		1	-1			1	1
Metabolite		1 hr	3 hr	6 hr	9 hr	12 hr	18 hr	24 hr	30 hr	All (SAM)		1 hr	3 hr	6 hr	9 hr	12 hr	18 hr	24 hr	30 hr	All (SAM)		1 hr	3 hr	6 hr	9 hr	12 hr	18 hr	24 hr	30 hr	All (SAM)		1 hr	3 hr	6 hr	9 hr	12 hr	18 hr	24 hr	30 hr	All (SAM)		1 hr	3 hr	6 hr	9 hr	12 hr	18 hr	24 hr	30 hr
Glutamate	NAA					-1	-1	-1						-1			1	-1	1				-1										-1					1	1				-1			1		1
Glutamine	NAA	1		1		1								1	-1	-1		-1				1		1					1	1		1	1	1	1	1		1	1	1						-1		1	1
Aspartate	NAA	1				1	-1	-1					-1			1			1				-1	-1								-1	-1	-1	-1	-1						-1	-1					1	1
Asparagine	NAA	1		1		1		-1				-1			-1			-1				1		1		1		1	1			1		1				1	1	1								1	1
4-Aminobutyrate (Gaba)	NAA	1		1					1			-1			-1		-1	-1	-1	-1		1		1	1	1						1		1	1	1		1	1	1				1	1
N-acetylglutamate	NAA	1				1		-1				1	1				1		1			1	-1			1	1	1	1				-1						1			-1		1				1	1
Allantoin	NAA			1		1	-1							1	-1	1			1			1		1		1			1			1			1		1	1	1	1					1		1
Serine	AA	1	-1			1		-1	-1			-1	-1									-1	-1		-1			1						1	-1		-1	1	1			-1			-1			1	1
Glycine	AA	1		1		1						1		1		1	1		1				-1	1	-1			1	-1				-1		-1			1	1			-1	-1					1	1
Lysine	AA	1					1	-1				-1		-1				-1	-1	-1		-1	-1	1	1			1	1			1		1	1	1		1	1	1		-1					-1	1	1
Threonine	AA		-1	-1				-1	-1			-1	-1	-1					1			-1	-1		-1		-1	1	1			-1	-1		-1		-1	1				-1	-1		-1			1	1
Homoserine	AA	1	-1			1	1	1	1			1		1	1	1		1	1	1			-1	1		1		1	1			-1	-1		-1	-1	-1		-1	-1		-1		1			-1		1
Methinonine	AA	1	1	1		1			1			1	1	1	1	1	1		1	1		1		1			-1	1	1				-1		-1		-1	1	1			-1	-1		-1		-1	1	1
Iso-Leucine Effective	AA	1		1			-1					?	?	?	?	?	?	?	?	?		1			-1		-1					?	?	?	?	?	?	?	?	?		-1	-1		-1			1	1
Leucine Effective	AA	1		1				-1				?	?	?	?	?	?	?	?	?		?	?	?	?	?	?	?	?	?		?	?	?	?	?	?	?	?	?		?	?	?	?	?	?	?	?
B-Alanine	AA	1		1		1							1	1		1	1		1	1			-1	1		1			1			1	-1					1	1				-1					1	1
Phenyalanine	AA SecM	1				1	-1	-1					1		1	1		-1	1					1			-1		1					1	-1		-1	1	1			-1		1				1	1
Tyrosine	AA SecM	1		-1	1	-1	-1	-1	-1			-1	-1	-1	1	-1	-1	-1	-1	-1		-1	-1	-1	-1	-1	-1	-1	-1	-1			-1	1	-1				-1			?	?	?	?	?	?	?	?
Ornithine+Arginine	AA					1	1	-1				-1		-1				1				-1	-1	-1				-1	1				-1		-1			-1	-1	-1		-1	-1	-1	-1
Valine	AA	1					-1	-1					-1	-1			-1	-1	-1	-1					-1								1	1			1	1	1	1		-1			-1		1	1	1
Alanine	AA		-1	-1								-1			1							-1	-1									-1	-1		-1		-1	-1	-1	-1		-1	-1				-1
Metabolite		1 hr	3 hr	6 hr	9 hr	12 hr	18 hr	24 hr	30 hr	All (SAM)		1 hr	3 hr	6 hr	9 hr	12 hr	18 hr	24 hr	30 hr	All (SAM)		1 hr	3 hr	6 hr	9 hr	12 hr	18 hr	24 hr	30 hr	All (SAM)		1 hr	3 hr	6 hr	9 hr	12 hr	18 hr	24 hr	30 hr	All (SAM)		1 hr	3 hr	6 hr	9 hr	12 hr	18 hr	24 hr	30 hr
Octadecanoic Acid	FA	1		1	1		1		1				1	1	1			-1					-1										-1					1	1			-1	-1				-1		1
Linolenic Acid	FA	1	-1					-1				1			1			-1				1		1			1	1	1	1		?	?	?	?	?	?	?	?	?				1			1	1	1
alpha Linolenic Acid	FA	1					-1	-1	-1			1		1	1			-1						1				1				-1			-1			1	-1					1			1	1
9,12-(Z,Z)-Octadecadienoic acid (1TMS)	FA	1					-1	-1				1	1	1	1			-1						1				1	1			-1	-1		-1			1	1					1			1	1	1
Metabolite		1 hr	3 hr	6 hr	9 hr	12 hr	18 hr	24 hr	30 hr	All (SAM)		1 hr	3 hr	6 hr	9 hr	12 hr	18 hr	24 hr	30 hr	All (SAM)		1 hr	3 hr	6 hr	9 hr	12 hr	18 hr	24 hr	30 hr	All (SAM)		1 hr	3 hr	6 hr	9 hr	12 hr	18 hr	24 hr	30 hr	All (SAM)		1 hr	3 hr	6 hr	9 hr	12 hr	18 hr	24 hr	30 hr
Threonate	acid	1		-1		1		-1	-1			-1			1			-1					-1										-1					1	1				-1					1	1
3-Hydroxy-3-methylglutarate	acid	1	-1	-1			-1	-1				-1				1	-1	-1					-1	-1	-1		-1	-1	-1	-1		1	-1	-1	-1	-1	-1	-1	-1	-1			-1	-1	-1	-1	-1	-1	-1
Citramalate	acid		-1	-1		1		-1	-1			-1			1		1	-1	1			-1	-1	-1								-1	-1	-1	-1				-1	-1		-1	-1			-1
2-hydroxyglutarate	acid			-1				-1				-1		-1	1	-1		-1				-1	-1	-1				-1	-1	-1			-1	-1				-1	-1	-1		-1	-1	-1				-1	-1
2-hydroxybutanoate	acid	1	1	1	1	1			1			?	?	?	?	?	?	?	?	?		-1	-1	-1				-1	-1	-1		?	?	?	?	?	?	?	?	?		?	?	?	?	?	?	?	?
Ascorbate	acid	1		1		1			1			?	?	?	?	?	?	?	?	?		?	?	?	?	?	?	?	?	?		?	?	?	?	?	?	?	?	?		?	?	?	?	?	?	?	?
Eicosanoic acid (1TMS)	acid	1	1					-1					1	1	1	1			1				-1						1				-1									-1	-1						1
3,4-Dihydroxybutyrate	acid		-1	-1			-1	-1	-1	-1		-1	-1	-1				-1	-1	-1		-1	-1	-1			-1	-1	-1	-1			-1				-1					-1	-1					1	1
4-Hydroxybutanoic acid	acid		-1		-1	-1	-1	-1	-1	-1			-1	1	-1	1			1				-1		1	1			1				-1		1				1						1	1		1	1
2,4 - bis hydroxybutanoic acid	acid	1	-1	-1				-1	-1			-1	-1	-1								-1	-1	-1								1		1	-1			1				-1	-1					1	1
Adenoise	sugar			-1	1	1		-1	-1				-1		1				1					1	1		1						1						1					1		-1		1	1
Adenine (2TMS)			-1	-1		-1		-1				1	1		1		1	1	1	1			-1	-1		-1						-1	-1	-1	-1	-1	-1	-1	-1	-1		1		1	1			1	1
3,7,11,15-tetramethyl-2-hexadecene		1	-1	-1				-1				1	-1	-1				-1				1	-1	-1				-1				1	-1	-1				-1				1	-1	-1				-1
[truncated: 1 more columns]

## Sheet: Opposite trend
Additional File 2	Time Dependent Significance Matrix (TDSM) indicates significant increase or decrease of each metabolite for a given time point for a given stress comparison. The significance level of
	known metabolites which show opposite significance level between NaCl stress and CO2 stress in presence of NaCl are high lighted below
												1	Significant Increase					-1	Significant Decrease														No significant change					?	Not included in analysis, based on data filtering criteria
		CO2										NaCl										CO2+NaCl										CO2 (NaCl)										NaCl (CO2)
Metabolite		1 hr	3 hr	6 hr	9 hr	12 hr	18 hr	24 hr	30 hr	All (SAM)		1 hr	3 hr	6 hr	9 hr	12 hr	18 hr	24 hr	30 hr	All (SAM)		1 hr	3 hr	6 hr	9 hr	12 hr	18 hr	24 hr	30 hr	All (SAM)		1 hr	3 hr	6 hr	9 hr	12 hr	18 hr	24 hr	30 hr	All (SAM)		1 hr	3 hr	6 hr	9 hr	12 hr	18 hr	24 hr	30 hr
Pyruvate	TCA	1		1	-1							?	?	?	?	?	?	?	?	?				1			-1	1	1			?	?	?	?	?	?	?	?	?		-1						1
Citrate	TCA	1		1		1		-1						1		1		-1					-1	1		1		-1					-1		-1	-1	-1	-1	-1	-1		-1	-1			-1		-1	-1
Aconitate 3 TMS		1	-1		1	1						1		1	1	1	1	1	1	1			-1			1						-1	-1	-1	-1	-1	-1	-1	-1	-1			-1
iso-Citrate	TCA	1		1		1		-1				1		1	1	1		-1	1				-1	1		1							-1				-1	1					-1
alpha-ketoglutaric acid	TCA	1				1								1		1							-1			1							-1									-1	-1
Succinate	TCA			-1	1			-1	-1			-1			1		1					-1	-1		1			-1					-1		-1		-1	-1	-1	-1		-1	-1
Fumarate	TCA		-1	-1				-1	1				1		1		1	1	1	1		-1	-1					1	1				-1									-1						1
Malate	TCA	1	-1	-1				-1	-1			-1	-1	-1		-1	-1	-1	-1	-1			-1										-1					1				-1		1		-1		1
Lactate	TCA	1		-1		1		-1				-1	-1	-1	-1				-1	-1			-1	-1	1			-1	-1				-1		1			-1	1			-1	-1	-1				-1
Metabolite		1 hr	3 hr	6 hr	9 hr	12 hr	18 hr	24 hr	30 hr	All (SAM)		1 hr	3 hr	6 hr	9 hr	12 hr	18 hr	24 hr	30 hr	All (SAM)		1 hr	3 hr	6 hr	9 hr	12 hr	18 hr	24 hr	30 hr	All (SAM)		1 hr	3 hr	6 hr	9 hr	12 hr	18 hr	24 hr	30 hr	All (SAM)		1 hr	3 hr	6 hr	9 hr	12 hr	18 hr	24 hr	30 hr
Sucrose	sugar		-1	-1			1	-1	-1			-1			1		1		1			-1	-1		1								-1		-1		-1		-1	-1		-1		1				1	1
Trehalose	Sugar	1				1	1	-1	-1					-1				1							1		1		1					1		1	1	-1				-1					1	1	1
Maltose	Sugar	1					-1	-1				?	?	?	?	?	?	?	?	?			-1		-1	-1			1			?	?	?	?	?	?	?	?	?			-1		-1	-1			1
Cellobiose Meox 2	Sugar		1	1		1	-1							1	1	1	1	1	1	1		-1	-1	-1				-1	-1	-1		-1	-1	-1	-1		-1	-1	-1	-1		-1	-1	-1				-1	-1
Glucose	Sugar								1									1	-1			-1	-1	-1	-1			-1	-1	-1		-1	-1		-1			-1	-1	-1		-1	-1	-1	-1			-1	-1
Fructose	Sugar	1				1		1	1									1				-1	-1	-1				-1	1				-1	-1				-1	-1	-1		-1	-1	-1				-1
Arabinose	sugar		-1	-1				-1				-1			1		1					-1	-1		-1	-1	-1		-1	-1			-1		-1	-1	-1	-1	-1	-1				1	-1	-1	-1
Xylulose	Sugar		-1	-1								1	1	1	1	1	1	1	1	1		1	1	1		1	1	1	1	1			1	1	-1		-1		1			1	1	1		1		1	1
Rhamnose	Sugar	-1			-1	-1			1			-1				-1	-1		-1	-1		-1	-1					-1				1			1	1	1	-1					-1		1	1		-1	-1
Xylitol	alc	1		-1											1		1	1					-1						1				-1					-1				-1	-1	1
Sorbitol	alc		-1	-1				-1				-1		-1	1							-1	-1	-1	1								-1									-1	-1						1
myo-Inositol	alc	1				1	-1		1							1		1	1				-1			1			1				-1						-1			-1	-1				1		1
Glycerol	alc		-1	-1			-1					-1	1										-1	-1				-1					-1										-1					-1
Gluconate	acid	1	-1	-1		1						-1				1	1	1					-1			1		1	1			1	-1										-1	1			1	1	1
Galactarate	acid	1			-1	1	-1								-1	1							-1	1		1							-1						1				-1				1
Erythritol	alc	1		-1			-1	-1				-1	-1	-1			-1	-1	-1	-1		-1	-1				-1	-1	-1				-1						-1			-1	-1
Glucaric acid Lactone	Sugar	1	1	1		1			1					-1	-1			-1				1		1		1		1				1		1				1	1	1				1				1	1
Galactinol (9TMS);	Sugar	?	?	?	?	?	?	?	?	?		1	1	1	1	1		1	1	1		1		1		1		1	1	1		-1	-1	-1	-1	-1			1			?	?	?	?	?	?	?	?
Galacturonate	Sugar					1	-1		1			1	1	1	1				1			1	-1		-1		-1		1			-1	-1	-1	-1				-1	-1			-1		-1	-1	-1		1
Metabolite		1 hr	3 hr	6 hr	9 hr	12 hr	18 hr	24 hr	30 hr	All (SAM)		1 hr	3 hr	6 hr	9 hr	12 hr	18 hr	24 hr	30 hr	All (SAM)		1 hr	3 hr	6 hr	9 hr	12 hr	18 hr	24 hr	30 hr	All (SAM)		1 hr	3 hr	6 hr	9 hr	12 hr	18 hr	24 hr	30 hr	All (SAM)		1 hr	3 hr	6 hr	9 hr	12 hr	18 hr	24 hr	30 hr
Stigmasterol	Sterol		-1	-1		1	-1		1			1	1	1	1	1		1	1	1			-1	1		1		1	1			-1	-1		-1				1					1			1	1	1
CampeSterol 1 TMS	Sterol		-1	-1			-1	-1	-1			1	1	1	1	1			1	1				1				1	1			-1	-1		-1			1	1					1				1
Tocopherol 1 TMS	Sterol	1	-1	-1		1		-1	-1			-1	1		1	1		1	1	1								1	1				-1		-1							-1		1				1	1
Sinapinic acid	SecM phenylpropanoid metabolism	1					-1	-1	-1			1	-1			-1	-1	-1				1	1	1		1		1	1	1			1	1		1		1	1	1			1	1		1	1	1	1
Pyrrole-2-carboxylic acid	SecM		-1	-1	-1			-1	-1				1				-1	-1						1	-1		-1		1				-1		-1		1	1					1	1				1	1
Phenyalanine	SecM AA	1				1	-1	-1					1		1	1		-1	1					1			-1		1					1	-1		-1	1	1			-1		1				1	1
Tyrosine	SecM AA	1		-1	1	-1	-1	-1	-1			-1	-1	-1	1	-1	-1	-1	-1	-1		-1	-1	-1	-1	-1	-1	-1	-1	-1			-1	1	-1				-1			?	?	?	?	?	?	?	?
Nicotinate	SecM				-1		-1	-1	-1	-1		-1		-1			-1	-1	-1	-1		-1	-1		-1		-1	-1	-1	-1		?	?	?	?	?	?	?	?	?		-1					-1	-1
Methyl Benzoate	SecM	1			1		1		1			1	1			1	1	1	1	1		-1	-1									-1	-1						-1	-1		-1	-1
Benzoate	SecM	1		1				-1				1					1	1	1	1		-1	-1	-1				-1				-1	-1	-1	-1		-1	-1	-1	-1		-1	-1	-1					-1
Salicylate	SecM		-1	-1			1	-1				-1			1			1				-1	-1		1		1	1					-1				1					-1		1				1	1
Nicotinate iso form	SecM	1	-1	-1				-1	-1					-1	1							-1	-1	-1					-1			-1	-1	-1	-1				-1	-1		-1	-1
2(3H)-Furanone, dihydro-3,4-	SecM			1	-1		-1					?	?	?	?	?	?	?	?	?		1		1		1	-1	1	1			?	?	?	?	?	?	?	?	?		1	1	1	1	1		1	1
1H-Indole-3-acetonitrile, 1-(trimethylsilyl)-	SecM	1	-1			1		-1				1	1	1		-1						1	1	1	-1			1						1	-1	1		1					1	1	-1			1	1
Metabolite		1 hr	3 hr	6 hr	9 hr	12 hr	18 hr	24 hr	30 hr	All (SAM)		1 hr	3 hr	6 hr	9 hr	12 hr	18 hr	24 hr	30 hr	All (SAM)		1 hr	3 hr	6 hr	9 hr	12 hr	18 hr	24 hr	30 hr	All (SAM)		1 hr	3 hr	6 hr	9 hr	12 hr	18 hr	24 hr	30 hr	All (SAM)		1 hr	3 hr	6 hr	9 hr	12 hr	18 hr	24 hr	30 hr
Serine	AA	1	-1			1		-1	-1			-1	-1									-1	-1		-1			1						1	-1		-1	1	1			-1			-1			1	1
Glycine Effective	AA	1		1		1						1		1		1	1		1				-1	1	-1			1	-1				-1		-1			1	1			-1	-1					1	1
Glyoxilate	photorespiration		-1	-1		-1	-1	-1	-1	-1			1	1	1				1			-1	-1										-1	-1	-1	-1			-1	-1		-1	-1						1
Glycolate	photorespiration		-1	-1	1			-1				-1	-1	-1					1			-1	-1	-1				-1	1			1	-1					-1				-1	-1	1				-1
Glycerate	photorespiration		-1	-1			-1	-1	-1	-1		-1	-1	-1	-1	-1	-1	-1	-1	-1		-1	-1	-1			1								1		1	1	1	1		-1			1		1	1
Metabolite		1 hr	3 hr	6 hr	9 hr	12 hr	18 hr	24 hr	30 hr	All (SAM)		1 hr	3 hr	6 hr	9 hr	12 hr	18 hr	24 hr	30 hr	All (SAM)		1 hr	3 hr	6 hr	9 hr	12 hr	18 hr	24 hr	30 hr	All (SAM)		1 hr	3 hr	6 hr	9 hr	12 hr	18 hr	24 hr	30 hr	All (SAM)		1 hr	3 hr	6 hr	9 hr	12 hr	18 hr	24 hr	30 hr
Phosphoric Acid	Phosph	1		1	-1	1		-1				-1				1			1				-1			1			1				-1									-1	-1	-1				1
MonomethylPhosphate	Phosph	1		1		1		-1	-1			1			1		1										1		1			-1	-1		-1		1	1	1			-1					1	1	1
3 P Glycerate	Phosph	1				1		-1	-1			-1					1						-1			1			1			1	-1		1	1			1			-1	-1		1			1	1
Glycerol 3 P	Phosph	-1	-1	-1	-1		-1		-1	-1				-1				-1					-1	-1				-1					-1										-1		1		1	-1	1
Glycerol 2 P	Phosph		1				-1		1							1		1				-1	-1	-1				-1	-1	-1		-1	-1	-1				-1	-1	-1		-1	-1	-1				-1	-1
myo-Inositol-1 or 2- Phosphate	Phosph	1		-1	1	1		-1				-1			1				1			-1	-1					1					-1		-1		-1	1	1			-1	-1					1	1
Glucose 6 P	Phosph	1		-1		1		-1	-1			-1	-1	-1			1					-1	-1										-1		-1							-1	-1			-1		1	1
Fructose 6 P	Phosph	1				1		-1	-1			-1				-1								1	-1			1	1			1		1	-1	1		1				-1		1	-1			1	1
Metabolite		1 hr	3 hr	6 hr	9 hr	12 hr	18 hr	24 hr	30 hr	All (SAM)		1 hr	3 hr	6 hr	9 hr	12 hr	18 hr	24 hr	30 hr	All (SAM)		1 hr	3 hr	6 hr	9 hr	12 hr	18 hr	24 hr	30 hr	All (SAM)		1 hr	3 hr	6 hr	9 hr	12 hr	18 hr	24 hr	30 hr	All (SAM)		1 hr	3 hr	6 hr	9 hr	12 hr	18 hr	24 hr	30 hr
Glutamate	NAA					-1	-1	-1						-1			1	-1	1				-1										-1					1	1				-1			1		1
Glutamine	NAA	1		1		1								1	-1	-1		-1				1		1					1	1		1	1	1	1	1		1	1	1						-1		1	1
Aspartate	NAA	1				1	-1	-1					-1			1			1				-1	-1								-1	-1	-1	-1	-1						-1	-1					1	1
Asparagine	NAA	1		1		1		-1				-1			-1			-1				1		1		1		1	1			1		1				1	1	1								1	1
4-Aminobutyrate (Gaba)	NAA	1		1					1			-1			-1		-1	-1	-1	-1		1		1	1	1						1		1	1	1		1	1	1				1	1
N-acetylglutamate	NAA	1				1		-1				1	1				1		1			1	-1			1	1	1	1				-1						1			-1		1				1	1
Allantoin	NAA			1		1	-1							1	-1	1			1			1		1		1			1			1			1		1	1	1	1					1		1
Serine	AA	1	-1			1		-1	-1			-1	-1									-1	-1		-1			1						1	-1		-1	1	1			-1			-1			1	1
Glycine	AA	1		1		1						1		1		1	1		1				-1	1	-1			1	-1				-1		-1			1	1			-1	-1					1	1
Lysine	AA	1					1	-1				-1		-1				-1	-1	-1		-1	-1	1	1			1	1			1		1	1	1		1	1	1		-1					-1	1	1
Threonine	AA		-1	-1				-1	-1			-1	-1	-1					1			-1	-1		-1		-1	1	1			-1	-1		-1		-1	1				-1	-1		-1			1	1
Homoserine	AA	1	-1			1	1	1	1			1		1	1	1		1	1	1			-1	1		1		1	1			-1	-1		-1	-1	-1		-1	-1		-1		1			-1		1
Methinonine	AA	1	1	1		1			1			1	1	1	1	1	1		1	1		1		1			-1	1	1				-1		-1		-1	1	1			-1	-1		-1		-1	1	1
Iso-Leucine Effective	AA	1		1			-1					?	?	?	?	?	?	?	?	?		1			-1		-1					?	?	?	?	?	?	?	?	?		-1	-1		-1			1	1
Leucine Effective	AA	1		1				-1				?	?	?	?	?	?	?	?	?		?	?	?	?	?	?	?	?	?		?	?	?	?	?	?	?	?	?		?	?	?	?	?	?	?	?
B-Alanine	AA	1		1		1							1	1		1	1		1	1			-1	1		1			1			1	-1					1	1				-1					1	1
Phenyalanine	AA SecM	1				1	-1	-1					1		1	1		-1	1					1			-1		1					1	-1		-1	1	1			-1		1				1	1
Tyrosine	AA SecM	1		-1	1	-1	-1	-1	-1			-1	-1	-1	1	-1	-1	-1	-1	-1		-1	-1	-1	-1	-1	-1	-1	-1	-1			-1	1	-1				-1			?	?	?	?	?	?	?	?
Ornithine+Arginine	AA					1	1	-1				-1		-1				1				-1	-1	-1				-1	1				-1		-1			-1	-1	-1		-1	-1	-1	-1
Valine	AA	1					-1	-1					-1	-1			-1	-1	-1	-1					-1								1	1			1	1	1	1		-1			-1		1	1	1
Alanine	AA		-1	-1								-1			1							-1	-1									-1	-1		-1		-1	-1	-1	-1		-1	-1				-1
Metabolite		1 hr	3 hr	6 hr	9 hr	12 hr	18 hr	24 hr	30 hr	All (SAM)		1 hr	3 hr	6 hr	9 hr	12 hr	18 hr	24 hr	30 hr	All (SAM)		1 hr	3 hr	6 hr	9 hr	12 hr	18 hr	24 hr	30 hr	All (SAM)		1 hr	3 hr	6 hr	9 hr	12 hr	18 hr	24 hr	30 hr	All (SAM)		1 hr	3 hr	6 hr	9 hr	12 hr	18 hr	24 hr	30 hr
Octadecanoic Acid	FA	1		1	1		1		1				1	1	1			-1					-1										-1					1	1			-1	-1				-1		1
Linolenic Acid	FA	1	-1					-1				1			1			-1				1		1			1	1	1	1		?	?	?	?	?	?	?	?	?				1			1	1	1
alpha Linolenic Acid	FA	1					-1	-1	-1			1		1	1			-1						1				1				-1			-1			1	-1					1			1	1
9,12-(Z,Z)-Octadecadienoic acid (1TMS)	FA	1					-1	-1				1	1	1	1			-1						1				1	1			-1	-1		-1			1	1					1			1	1	1
Metabolite		1 hr	3 hr	6 hr	9 hr	12 hr	18 hr	24 hr	30 hr	All (SAM)		1 hr	3 hr	6 hr	9 hr	12 hr	18 hr	24 hr	30 hr	All (SAM)		1 hr	3 hr	6 hr	9 hr	12 hr	18 hr	24 hr	30 hr	All (SAM)		1 hr	3 hr	6 hr	9 hr	12 hr	18 hr	24 hr	30 hr	All (SAM)		1 hr	3 hr	6 hr	9 hr	12 hr	18 hr	24 hr	30 hr
Threonate	acid	1		-1		1		-1	-1			-1			1			-1					-1										-1					1	1				-1					1	1
3-Hydroxy-3-methylglutarate	acid	1	-1	-1			-1	-1				-1				1	-1	-1					-1	-1	-1		-1	-1	-1	-1		1	-1	-1	-1	-1	-1	-1	-1	-1			-1	-1	-1	-1	-1	-1	-1
Citramalate	acid		-1	-1		1		-1	-1			-1			1		1	-1	1			-1	-1	-1								-1	-1	-1	-1				-1	-1		-1	-1			-1
2-hydroxyglutarate	acid			-1				-1				-1		-1	1	-1		-1				-1	-1	-1				-1	-1	-1			-1	-1				-1	-1	-1		-1	-1	-1				-1	-1
2-hydroxybutanoate	acid	1	1	1	1	1			1			?	?	?	?	?	?	?	?	?		-1	-1	-1				-1	-1	-1		?	?	?	?	?	?	?	?	?		?	?	?	?	?	?	?	?
Ascorbate	acid	1		1		1			1			?	?	?	?	?	?	?	?	?		?	?	?	?	?	?	?	?	?		?	?	?	?	?	?	?	?	?		?	?	?	?	?	?	?	?
Eicosanoic acid (1TMS)	acid	1	1					-1					1	1	1	1			1				-1						1				-1									-1	-1						1
3,4-Dihydroxybutyrate	acid		-1	-1			-1	-1	-1	-1		-1	-1	-1				-1	-1	-1		-1	-1	-1			-1	-1	-1	-1			-1				-1					-1	-1					1	1
4-Hydroxybutanoic acid	acid		-1		-1	-1	-1	-1	-1	-1			-1	1	-1	1			1				-1		1	1			1				-1		1				1						1	1		1	1
2,4 - bis hydroxybutanoic acid	acid	1	-1	-1				-1	-1			-1	-1	-1								-1	-1	-1								1		1	-1			1				-1	-1					1	1
Adenoise	sugar			-1	1	1		-1	-1				-1		1				1					1	1		1						1						1					1		-1		1	1
Adenine (2TMS)			-1	-1		-1		-1				1	1		1		1	1	1	1			-1	-1		-1						-1	-1	-1	-1	-1	-1	-1	-1	-1		1		1	1			1	1
3,7,11,15-tetramethyl-2-hexadecene		1	-1	-1				-1				1	-1	-1				-1				1	-1	-1				-1				1	-1	-1				-1				1	-1	-1				-1
[truncated: 2 more columns]
