# Supplementary material for: Individual vs. combinatorial effect of elevated CO2 conditions and salinity stress on Arabidopsis thaliana liquid cultures: Comparing the early molecular response using time-series transcriptomic and metabolomic analyses
Source: BMC Syst Biol. 2010 Dec 29;4:177. doi: 10.1186/1752-0509-4-177 (PMC3027597; doi:10.1186/1752-0509-4-177)
Supplement: Additional file 4 — Common significant genes between the salinity and the combined stresses. The list of the 1060 and 932 common positively and negatively, respectively, significant genes between the salinity and the combined stresses. The significant genes were identified from paired SAM analysis. [file 1752-0509-4-177-S4.XLS]

## Sheet: Positively Significant
The list of the 1060 common positively significant genes between the salinity and the combined stresses.
Locus	Description
At3g13300	transducin family protein / WD-40 repeat family protein
At1g04940	tic20 family protein
At3g56200	amino acid transporter family protein
At1g29370	kinase-related
At1g74020	strictosidine synthase family protein
At5g59580	UDP-glucoronosyl/UDP-glucosyl transferase family protein
At3g22980	elongation factor Tu family protein
At5g64220	calmodulin-binding protein
At1g74000	strictosidine synthase family protein
At2g22240	inositol-3-phosphate synthase isozyme 2 / myo-inositol-1-phosphate synthase 2 / MI-1-P synthase 2 / IPS 2
At5g40670	PQ-loop repeat family protein / transmembrane family protein
At1g25280	F-box family protein / tubby family protein
At5g54830	DOMON domain-containing protein / dopamine beta-monooxygenase N-terminal domain-containing protein
At1g47710	serpin, putative / serine protease inhibitor, putative
At1g50550	pseudogene, cytochrome P450
At1g56560	beta-fructofuranosidase, putative / invertase, putative / saccharase, putative / beta-fructosidase, putative
At2g20010	expressed protein
At1g55730	cation exchanger, putative (CAX5)
At2g21520	SEC14 cytosolic factor, putative / phosphoglyceride transfer protein, putative
At5g01450	expressed protein
At1g78070	WD-40 repeat family protein
At2g18760	SNF2 domain-containing protein / helicase domain-containing protein
At2g25760	protein kinase family protein
At1g30400	glutathione S-conjugate ABC transporter (MRP1)
At3g48060	bromo-adjacent homology (BAH) domain-containing protein
At1g34220	expressed protein
At5g34930	arogenate dehydrogenase
At2g46350	null
At3g14610	cytochrome P450, putative
At3g19660	expressed protein
At3g20500	calcineurin-like phosphoesterase family protein
At4g22220	iron-sulfur cluster assembly complex protein, putative
At3g05380	myb family transcription factor
At1g26300	BSD domain-containing protein
At2g40830	unknown protein
At5g44090	calcium-binding EF hand family protein, putative / protein phosphatase 2A 62 kDa B'' regulatory subunit, putative
At1g72700	haloacid dehalogenase-like hydrolase family protein
At2g39350	ABC transporter family protein
At5g57710	heat shock protein-related
At4g25070	expressed protein
At1g67920	expressed protein
At1g80910	expressed protein
At2g18270	expressed protein
At4g17950	DNA-binding family protein
At5g57840	transferase family protein
At5g61900	copine BONZAI1 (BON1)
At5g57480	AAA-type ATPase family protein
At3g44880	Rieske [2Fe-2S] domain-containing protein
At4g09340	SPla/RYanodine receptor (SPRY) domain-containing protein
At2g37150	zinc finger (C3HC4-type RING finger) family protein
At1g04990	zinc finger (CCCH-type) family protein
At2g19470	casein kinase, putative
At3g12800	short-chain dehydrogenase/reductase (SDR) family protein
At5g61640	peptide methionine sulfoxide reductase, putative
At2g04430	MutT/nudix family protein
At5g65240	leucine-rich repeat family protein / protein kinase family protein
At2g02870	kelch repeat-containing F-box family protein
At1g15790	expressed protein
67831.m00009	ankyrin repeat family protein
At2g34410	O-acetyltransferase family protein
At3g17420	protein kinase family protein
At1g66970	glycerophosphoryl diester phosphodiesterase family protein
At5g56930	zinc finger (CCCH-type) family protein
At5g15730	serine/threonine protein kinase, putative
At2g26190	calmodulin-binding family protein
At5g01400	expressed protein
At5g63640	VHS domain-containing protein / GAT domain-containing protein
At3g07390	auxin-responsive protein / auxin-induced protein (AIR12)
At5g67330	NRAMP metal ion transporter 4 (NRAMP4)
At1g76720	eukaryotic translation initiation factor 2 family protein / eIF-2 family protein
51864.m00071	null
At3g09100	mRNA capping enzyme family protein
At2g16430	purple acid phosphatase (PAP10)
At5g44400	FAD-binding domain-containing protein
At2g47680	zinc finger (CCCH type) helicase family protein
At4g26080	protein phosphatase 2C ABI1 / PP2C ABI1 / abscisic acid-insensitive 1 (ABI1)
At5g16910	cellulose synthase family protein
At4g30210	NADPH-cytochrome p450 reductase, putative / NADPH-ferrihemoprotein reductase, putative
At4g13880	leucine-rich repeat family protein
At4g25520	transcriptional co-regulator family protein
At1g24350	expressed protein
At4g19180	nucleoside phosphatase family protein / GDA1/CD39 family protein
At3g03140	expressed protein
At4g31860	protein phosphatase 2C, putative / PP2C, putative
At1g58390	disease resistance protein (CC-NBS-LRR class), putative
At4g16250	phytochrome D (PHYD)
At3g11960	cleavage and polyadenylation specificity factor (CPSF) A subunit C-terminal domain-containing protein
At1g49840	expressed protein
At1g52410	caldesmon-related
At3g46450	SEC14 cytosolic factor family protein / phosphoglyceride transfer family protein
At3g13100	ABC transporter family protein
At1g75400	expressed protein
At1g79270	expressed protein
At1g72840	disease resistance protein (TIR-NBS-LRR class), putative
51469.m00044	S-locus lectin protein kinase family protein
At3g50480	broad-spectrum mildew resistance RPW8 family protein
At1g51350	armadillo/beta-catenin repeat family protein
At5g56250	expressed protein
At5g23230	isochorismatase hydrolase family protein
At2g18170	mitogen-activated protein kinase, putative / MAPK, putative (MPK7)
At4g35600	protein kinase family protein
At4g29700	type I phosphodiesterase/nucleotide pyrophosphatase family protein
At4g13510	ammonium transporter 1, member 1 (AMT1.1)
At3g10480	no apical meristem (NAM) family protein
At1g20670	DNA-binding bromodomain-containing protein
At5g56190	WD-40 repeat family protein
At2g46920	protein phosphatase 2C family protein / PP2C family protein
At1g70140	formin homology 2 domain-containing protein / FH2 domain-containing protein
At2g34930	disease resistance family protein
At1g16670	protein kinase family protein
At4g24400	CBL-interacting protein kinase 8 (CIPK8)
At1g67560	lipoxygenase family protein
At1g67970	heat shock factor protein, putative (HSF5) / heat shock transcription factor, putative (HSTF5)
At4g19670	zinc finger (C3HC4-type RING finger) family protein
At1g21910	AP2 domain-containing transcription factor family protein
At2g04090	MATE efflux family protein
At1g53320	F-box family protein / tubby family protein (TULP7)
At5g07980	dentin sialophosphoprotein-related
At3g55950	protein kinase family protein
At1g25390	protein kinase family protein
At5g22630	prephenate dehydratase family protein
At3g28850	glutaredoxin family protein
At1g21400	2-oxoisovalerate dehydrogenase, putative / 3-methyl-2-oxobutanoate dehydrogenase, putative / branched-chain alpha-keto acid dehydrogenase E1 alpha subunit, putative
At3g17205	HECT-domain-containing protein / ubiquitin-transferase family protein
At5g08550	expressed protein
At2g26170	thromboxane-A synthase, putative / cytochrome P450 family protein
At5g67580	myb family transcription factor
68133.m00029	protein kinase, putative
At3g03530	phosphoesterase family protein
At3g05670	PHD finger family protein
At1g32450	proton-dependent oligopeptide transport (POT) family protein
At2g47600	putative Na+/Ca2+ antiporter
At2g35690	acyl-CoA oxidase, putative
At3g13330	expressed protein
At3g57480	zinc finger (C2H2 type, AN1-like) family protein
At3g14880	DNA-binding protein-related
At1g28380	expressed protein
At3g17770	dihydroxyacetone kinase family protein
At5g56240	expressed protein
At1g29260	peroxisomal targeting signal type 2 receptor (PEX7)
At4g20850	subtilase family protein
At2g43980	inositol 1,3,4-trisphosphate 5/6-kinase family protein
At4g23570	phosphatase-related
At3g26180	cytochrome P450 71B20, putative (CYP71B2)
At3g62700	glutathione-conjugate transporter, putative
At4g02980	auxin-binding protein 1 (ABP1)
At3g26440	expressed protein
At5g65280	lanthionine synthetase C-like family protein
At1g60690	aldo/keto reductase family protein
At1g77740	1-phosphatidylinositol-4-phosphate 5-kinase, putative / PIP kinase, putative / PtdIns(4)P-5-kinase, putative / diphosphoinositide kinase, putative
At1g33960	avirulence-responsive protein / avirulence induced gene (AIG1)
51681.m00112	null
At2g46430	cyclic nucleotide-regulated ion channel / cyclic nucleotide-gated channel (CNGC3)
At3g18400	no apical meristem (NAM) family protein
At2g01650	zinc finger (C2H2 type) family protein
At3g26170	cytochrome P450 71B19, putative (CYP71B19)
At5g58940	protein kinase family protein
At5g42530	expressed protein
At5g46450	disease resistance protein (TIR-NBS-LRR class), putative
At5g55120	expressed protein
At5g16370	AMP-binding protein, putative
At2g42790	citrate synthase, glyoxysomal, putative
At2g24430	no apical meristem (NAM) family protein
52159.m00035	null
At1g72690	expressed protein
At4g16210	enoyl-CoA hydratase/isomerase family protein
At3g05650	disease resistance family protein
At3g58750	citrate synthase, glyoxysomal, putative
At2g18950	homogentisate phytylprenyltransferase family protein (HPT1) / tocopherol phytyltransferase family protein (TPT1)
At1g32350	alternative oxidase, putative
At5g47730	SEC14 cytosolic factor, putative / polyphosphoinositide-binding protein, putative
At2g29640	josephin family protein
At5g07920	diacylglycerol kinase 1 (DGK1)
At3g26980	ubiquitin family protein
At5g14560	expressed protein
At2g43320	expressed protein
At1g55110	zinc finger (C2H2 type) family protein
At5g20990	molybdopterin biosynthesis CNX1 protein / molybdenum cofactor biosynthesis enzyme CNX1 (CNX1)
At3g60190	dynamin-like protein E (DL1E)
At5g22550	expressed protein
At4g08480	mitogen-activated protein kinase, putative
At5g65560	pentatricopeptide (PPR) repeat-containing protein
At4g34131	UDP-glucoronosyl/UDP-glucosyl transferase family protein
At2g02220	leucine-rich repeat transmembrane protein kinase, putative
At2g44720	unknown protein
At1g13210	haloacid dehalogenase-like hydrolase family protein
At1g16110	wall-associated kinase, putative
At4g23430	short-chain dehydrogenase/reductase (SDR) family protein
At1g68850	peroxidase, putative
At5g49680	cell expansion protein, putative
At1g55870	CAF1 family ribonuclease
At5g44240	haloacid dehalogenase-like hydrolase family protein
At1g23010	multi-copper oxidase type I family protein
At4g02820	pentatricopeptide (PPR) repeat-containing protein
At2g23200	putative protein kinase
At1g54170	ataxin-2-related
At5g65110	acyl-CoA oxidase (ACX2)
At1g65280	DNAJ heat shock N-terminal domain-containing protein
At2g04880	WRKY family transcription factor (ZAP1)
At4g36090	oxidoreductase, 2OG-Fe(II) oxygenase family protein
At5g14640	protein kinase family protein
At1g64950	cytochrome P450, putative
At4g27860	integral membrane family protein
At1g07040	expressed protein
At5g10760	aspartyl protease family protein
At1g73680	pathogen-responsive alpha-dioxygenase, putative
At1g70000	DNA-binding family protein
At3g48050	bromo-adjacent homology (BAH) domain-containing protein
At1g76825	eukaryotic translation initiation factor 2 family protein / eIF-2 family protein
At3g15300	VQ motif-containing protein
At1g48370	oligopeptide transporter OPT family protein
At4g03030	kelch repeat-containing F-box family protein
At2g22010	zinc finger (C3HC4-type RING finger) family protein
At1g65580	endonuclease/exonuclease/phosphatase family protein
At3g21420	oxidoreductase, 2OG-Fe(II) oxygenase family protein
At5g56790	protein kinase family protein
At1g56510	disease resistance protein (TIR-NBS-LRR class), putative
68180.m00097	disease resistance protein (CC-NBS-LRR class), putative
At4g19640	Ras-related GTP-binding protein, putative
At4g24010	cellulose synthase family protein
At5g64370	beta-ureidopropionase, putative / beta-alanine synthase, putative
At1g33560	disease resistance protein (CC-NBS-LRR class), putative
At5g19400	expressed protein
At1g17450	ATP phosphoribosyltransferase -related
At1g52780	expressed protein
At1g68340	expressed protein
At1g56170	transcription factor, putative
At3g08690	ubiquitin-conjugating enzyme 11 (UBC11)
At3g27910	kelch repeat-containing protein
At3g53230	cell division cycle protein 48, putative / CDC48, putative
At2g04100	MATE efflux family protein
At3g18370	C2 domain-containing protein
At5g24810	ABC1 family protein
At2g34250	protein transport protein sec61, putative
At5g15960	stress-responsive protein (KIN1) / stress-induced protein (KIN1)
At2g22690	expressed protein
At5g13970	expressed protein
At4g21680	proton-dependent oligopeptide transport (POT) family protein
At5g18200	expressed protein
At5g67610	expressed protein
At4g26640	WRKY family transcription factor
67216.m00012	null
At2g04080	MATE efflux family protein
At3g06620	protein kinase family protein
At3g13380	leucine-rich repeat family protein / protein kinase family protein
At3g16330	expressed protein
At2g37280	ABC transporter family protein
At1g77280	protein kinase family protein
At2g42890	RNA recognition motif (RRM)-containing protein
At5g42940	zinc finger (C3HC4-type RING finger) family protein
At5g15080	protein kinase, putative
At5g05490	cohesion family protein SYN1, splice variant 1 (SYN1)
At2g17760	aspartyl protease family protein
At5g39000	protein kinase family protein
At1g13090	cytochrome P450 71B28, putative (CYP71B28)
At4g20330	transcription initiation factor-related
At1g14910	epsin N-terminal homology (ENTH) domain-containing protein
At4g08470	mitogen-activated protein kinase, putative
At5g04040	patatin-related
At5g46180	ornithine aminotransferase, putative / ornithine--oxo-acid aminotransferase, putative
At1g06890	transporter-related
At4g01910	DC1 domain-containing protein
At5g05160	leucine-rich repeat transmembrane protein kinase, putative
At3g23540	expressed protein
At5g26760	expressed protein
At5g16680	PHD finger family protein
At3g52850	vacuolar sorting receptor, putative
At4g14610	pseudogene, disease resistance protein (CC-NBS-LRR class), putative
At3g16400	jacalin lectin family protein
At4g35580	no apical meristem (NAM) family protein
At3g28430	expressed protein
At1g37130	nitrate reductase 2 (NR2)
60052.m00003	armadillo/beta-catenin repeat family protein / U-box domain-containing protein
At1g61500	S-locus protein kinase, putative
At3g19260	longevity-assurance (LAG1) family protein
At2g14740	vacuolar sorting receptor, putative
At3g63180	expressed protein
At1g08450	calreticulin 3 (CRT3)
At3g03310	lecithin:cholesterol acyltransferase family protein / LACT family protein
At3g49350	RabGAP/TBC domain-containing protein
At4g22410	ubiquitin carboxyl-terminal hydrolase family protein
At4g17250	expressed protein
67035.m00016	null
At3g05030	sodium proton exchanger, putative (NHX2)
At5g59530	2-oxoglutarate-dependent dioxygenase, putative
At3g04480	endoribonuclease L-PSP family protein
At5g43560	meprin and TRAF homology domain-containing protein / MATH domain-containing protein
At2g46440	cyclic nucleotide-regulated ion channel, putative (CNGC11)
At2g05710	aconitate hydratase, cytoplasmic, putative / citrate hydro-lyase/aconitase, putative
At3g29400	exocyst subunit EXO70 family protein
At1g59870	ABC transporter family protein
At3g61800	expressed protein
At3g14590	C2 domain-containing protein
At1g29120	expressed protein
At5g13760	expressed protein
At5g66200	armadillo/beta-catenin repeat family protein
At1g17830	expressed protein
At1g06160	ethylene-responsive factor, putative
At1g63760	pseudogene, ARI protein
At5g13820	telomeric DNA-binding protein 1 (TBP1)
At4g33300	disease resistance protein (CC-NBS-LRR class), putative
At1g51950	auxin-responsive protein / indoleacetic acid-induced protein 18 (IAA18)
At2g46260	BTB/POZ domain-containing protein
At3g12790	null
At4g30600	signal recognition particle receptor alpha subunit family protein
At5g04540	expressed protein
At5g11560	PQQ enzyme repeat-containing protein
At5g60420	null
At1g29400	RNA recognition motif (RRM)-containing protein
At3g47780	ABC transporter family protein
At4g00440	expressed protein
At5g57900	SKP1/ASK1 interacting partner 1 (SKIP1) / SCF (Skp1-cullin-F-box) ubiquitin ligase
67289.m00011	class IV chitinase (CHIV)
At5g38990	protein kinase family protein
At2g19390	expressed protein
At1g49360	F-box family protein
At1g21370	expressed protein
At1g17230	leucine-rich repeat family protein / protein kinase family protein
At3g06370	sodium proton exchanger, putative (NHX3)
At2g41170	F-box family protein
At5g66610	LIM domain-containing protein
At2g42950	expressed protein
At3g21230	4-coumarate--CoA ligase, putative / 4-coumaroyl-CoA synthase, putative (4CL)
At5g44070	phytochelatin synthase 1 (PCS1)
At2g43610	putative endochitinase
At5g46270	disease resistance protein (TIR-NBS-LRR class), putative
At1g33980	Smg-4/UPF3 family protein
At1g35350	EXS family protein / ERD1/XPR1/SYG1 family protein
At1g14000	protein kinase family protein / ankyrin repeat family protein
At5g59540	oxidoreductase, 2OG-Fe(II) oxygenase family protein
At5g60280	lectin protein kinase family protein
At1g33690	null
At1g24150	formin homology 2 domain-containing protein / FH2 domain-containing protein
At4g32010	transcriptional factor B3 family protein
At4g35500	protein kinase family protein
At2g03270	DNA-binding protein, putative
At3g26165	pseudogene, cytochrome P450
At3g57630	exostosin family protein
At4g39270	leucine-rich repeat transmembrane protein kinase, putative
50969.m00072	AMP-binding protein, putative
At2g37360	ABC transporter family protein
At3g53180	glutamine synthetase, putative
At1g33600	leucine-rich repeat family protein
At1g15040	null
At3g45040	phosphatidate cytidylyltransferase family protein
At3g15060	Ras-related GTP-binding family protein
At5g41990	protein kinase family protein
At1g77510	protein disulfide isomerase, putative
At4g04920	expressed protein
At2g16760	expressed protein
At1g04300	meprin and TRAF homology domain-containing protein / MATH domain-containing protein
At5g09720	magnesium transporter CorA-like family protein (MRS2-8)
At5g44250	expressed protein
At1g70520	protein kinase family protein
At3g25010	disease resistance family protein
At1g23230	expressed protein
At3g28890	leucine-rich repeat family protein
At4g23270	protein kinase family protein
At4g20860	FAD-binding domain-containing protein
At2g40370	laccase, putative / diphenol oxidase, putative
At2g44970	lipase-related
At1g75040	pathogenesis-related protein 5 (PR-5)
At2g29440	glutathione S-transferase, putative
At5g49570	transglutaminase-like family protein
At5g14130	peroxidase, putative
At3g24900	disease resistance family protein / LRR family protein
At5g23580	calcium-dependent protein kinase 9 (CDPK9)
At5g22850	aspartyl protease family protein
At5g24320	WD-40 repeat family protein
At5g58220	expressed protein
At2g23760	BEL1-like homeobox 4 protein (BLH4)
At1g13470	expressed protein
At5g47740	expressed protein
At1g58842	null
At3g54020	phosphatidic acid phosphatase-related / PAP2-related
At1g56120	leucine-rich repeat family protein / protein kinase family protein
At1g32870	no apical meristem (NAM) family protein
At3g09830	protein kinase, putative
At2g39740	hypothetical protein
At5g53760	seven transmembrane MLO family protein / MLO-like protein 11 (MLO11)
At5g42440	protein kinase family protein
At5g57580	calmodulin-binding protein
At1g62380	1-aminocyclopropane-1-carboxylate oxidase, putative / ACC oxidase, putative
At2g29170	short-chain dehydrogenase/reductase (SDR) family protein / tropinone reductase, putative
At2g45700	sterile alpha motif (SAM) domain-containing protein
At1g02530	multidrug resistance P-glycoprotein, putative
At2g17120	peptidoglycan-binding LysM domain-containing protein
At3g59740	receptor lectin kinase 3 (lecRK3)
At2g05510	glycine-rich protein
At5g23500	null
At3g06540	GDP dissociation inhibitor family protein / Rab GTPase activator family protein
At1g23330	expressed protein
At4g08500	mitogen-activated protein kinase kinase, putative
At4g22610	protease inhibitor/seed storage/lipid transfer protein (LTP) family protein
At5g43580	protease inhibitor, putative
At2g23750	SET domain-containing protein
At3g19010	oxidoreductase, 2OG-Fe(II) oxygenase family protein
At1g64280	regulatory protein (NPR1)
At5g19240	expressed protein
At1g08720	mitogen-activated protein kinase kinase kinase (MAPKKK) (EDR1)
At1g26930	kelch repeat-containing F-box family protein
At4g37330	cytochrome P450 family protein
At4g16150	calmodulin-binding protein
At1g19250	flavin-containing monooxygenase family protein / FMO family protein
At4g28540	casein kinase, putative
At1g10650	expressed protein
At5g06870	polygalacturonase inhibiting protein 2 (PGIP2)
At5g13550	sulfate transporter family protein
At3g12250	bZIP family transcription factor
At2g27390	proline-rich family protein
At1g58410	disease resistance protein (CC-NBS-LRR class), putative
At3g44480	disease resistance protein (TIR-NBS-LRR class), putative
At2g27150	aldehyde oxidase 3 (AAO3)
At4g13810	disease resistance family protein / LRR family protein
At2g44180	methionyl aminopeptidase, putative / methionine aminopeptidase, putative / peptidase M, putative
At3g62900	expressed protein
At3g04970	zinc finger (DHHC type) family protein
At2g15390	xyloglucan fucosyltransferase, putative (FUT4)
At3g05050	protein kinase family protein
At1g74330	protein kinase, putative
At1g74740	calcium-dependent protein kinase, putative / CDPK, putative
At5g17510	expressed protein
At1g22360	UDP-glucoronosyl/UDP-glucosyl transferase family protein
At5g10190	transporter-related
At3g44400	disease resistance protein (TIR-NBS-LRR class), putative
At2g43420	putative sterol dehydrogenase
At1g67000	protein kinase family protein
67844.m00004	null
At2g26440	putative pectinesterase
At3g51090	expressed protein
At5g54140	IAA-amino acid hydrolase, putative (ILL3)
At4g33510	2-dehydro-3-deoxyphosphoheptonate aldolase 2 / 3-deoxy-D-arabino-heptulosonate 7-phosphate synthase 2 / DAHP synthetase 2 (DHS2)
At5g24030	C4-dicarboxylate transporter/malic acid transport family protein
At2g27900	expressed protein
At3g14890	phosphoesterase
At2g13650	GDP-mannose transporter (GONST1)
At4g35070	expressed protein
67912.m00011	CBS domain-containing protein / octicosapeptide/Phox/Bemp1 (PB1) domain-containing protein
At1g36060	AP2 domain-containing transcription factor, putative
At3g08870	lectin protein kinase, putative
At3g21690	MATE efflux family protein
At3g04420	no apical meristem (NAM) family protein
At5g23220	isochorismatase hydrolase family protein
At5g58620	zinc finger (CCCH-type) family protein
At2g30070	potassium transporter (KUP1)
At3g44540	acyl CoA reductase, putative
At3g18080	glycosyl hydrolase family 1 protein
At2g20950	expressed protein
At5g46330	leucine-rich repeat transmembrane protein kinase, putative
At1g64940	cytochrome P450, putative
At1g11310	seven transmembrane MLO family protein / MLO-like protein 2 (MLO2)
At1g55210	disease resistance response protein-related/ dirigent protein-related
At4g23920	UDP-glucose 4-epimerase, putative / UDP-galactose 4-epimerase, putative / Galactowaldenase, putative
At3g27110	peptidase M48 family protein
At4g34480	glycosyl hydrolase family 17 protein
At4g19140	expressed protein
At5g03350	legume lectin family protein
At5g14180	lipase family protein
At3g10490	no apical meristem (NAM) family protein
At2g16380	SEC14 cytosolic factor family protein / phosphoglyceride transfer family protein
At1g17170	glutathione S-transferase, putative
At5g12170	expressed protein
At4g34370	IBR domain-containing protein
At1g71800	cleavage stimulation factor, putative
At3g53260	phenylalanine ammonia-lyase 2 (PAL2)
At1g63720	expressed protein
At4g33690	expressed protein
At1g72830	CCAAT-binding transcription factor (CBF-B/NF-YA) family protein
At2g32240	expressed protein
At5g55130	molybdenum cofactor synthesis protein 3 / molybdopterin synthase sulphurylase (CNX5)
At2g41790	putative zinc protease
At2g44280	expressed protein
At3g16740	F-box family protein
At3g51890	expressed protein
At2g14620	xyloglucan:xyloglucosyl transferase, putative / xyloglucan endotransglycosylase, putative / endo-xyloglucan transferase, putative
At2g45010	expressed protein
At5g51070	ATP-dependent Clp protease ATP-binding subunit (ClpD), (ERD1)
At3g28930	avrRpt2-induced AIG2 protein (AIG2)
At1g19270	ubiquitin interaction motif-containing protein / LIM domain-containing protein
At5g46340	O-acetyltransferase-related
At4g13900	pseudogene, similar to NL0D
At4g13420	potassium transporter (HAK5)
At4g18140	NLI interacting factor (NIF) family protein
At2g06050	12-oxophytodienoate reductase (OPR3) / delayed dehiscence1 (DDE1)
At5g04780	SEC14 cytosolic factor-related
At1g51800	leucine-rich repeat protein kinase, putative
At1g01010	no apical meristem (NAM) family protein
At3g27190	uracil phosphoribosyltransferase, putative / UMP pyrophosphorylase, putative / UPRTase, putative
At1g75510	transcription initiation factor IIF beta subunit (TFIIF-beta) family protein
At2g20960	expressed protein
At4g19810	glycosyl hydrolase family 18 protein
At2g17840	senescence/dehydration-associated protein-related (ERD7)
At3g14920	expressed protein
At3g53390	transducin family protein / WD-40 repeat family protein
At1g49710	fucosyltransferase-like protein, putative / FucT2, putative / FucTB, putative (FUT12)
At2g43500	hypothetical protein
At1g29140	pollen Ole e 1 allergen and extensin family protein
At5g62620	galactosyltransferase family protein
At1g58360	amino acid permease I (AAP1)
At5g43100	aspartyl protease family protein
At2g15360	hypothetical protein
At3g09690	hydrolase, alpha/beta fold family protein
At3g58790	glycosyl transferase family 8 protein
At3g59560	null
At4g14220	zinc finger (C3HC4-type RING finger) family protein
At2g47630	esterase/lipase/thioesterase family protein
At3g26150	cytochrome P450 71B16, putative (CYP71B16)
At5g60700	glycosyltransferase family protein 2
At2g12180	putative cytochrome P450
At3g13050	transporter-related
At2g46080	expressed protein
At3g46510	armadillo/beta-catenin repeat family protein / U-box domain-containing family protein
At5g66620	LIM domain-containing protein
At1g64140	expressed protein
At1g58400	disease resistance protein (CC-NBS-LRR class), putative
At4g21570	expressed protein
At2g29370	tropinone reductase, putative / tropine dehydrogenase, putative
At1g63010	SPX (SYG1/Pho81/XPR1) domain-containing protein
At4g08850	leucine-rich repeat family protein / protein kinase family protein
At5g38530	tryptophan synthase-related
At2g44290	protease inhibitor/seed storage/lipid transfer protein (LTP) family protein (YLS3)
68097.m00009	3'(2'),5'-bisphosphate nucleotidase, putative / inositol polyphosphate 1-phosphatase, putative
At1g22930	T-complex protein 11
At5g53330	expressed protein
At5g07300	copine, putative
At3g16785	phospholipase D zeta1 / PLDzeta1 (PLDP1)
At3g26210	cytochrome P450 71B23, putative (CYP71B23)
At4g04960	lectin protein kinase, putative
At5g61210	SNAP25 homologous protein SNAP33 (SNAP33) (SNAP33B) / synaptosomal-associated protein SNAP25-like 1 / snap25a
At1g55020	lipoxygenase (LOX1)
At1g75170	SEC14 cytosolic factor family protein / phosphoglyceride transfer family protein
At2g17290	calcium-dependent protein kinase isoform 6 (CPK6)
At3g13090	ABC transporter, putative
At3g09490	chloroplast lumen common family protein
At3g11340	UDP-glucoronosyl/UDP-glucosyl transferase family protein
At1g45145	thioredoxin H-type 5 (TRX-H-5) (TOUL)
At2g29060	scarecrow transcription factor family protein
At3g20770	ethylene-insensitive 3 (EIN3)
At5g44390	FAD-binding domain-containing protein
At5g01980	zinc finger (C3HC4-type RING finger) family protein
At1g60710	aldo/keto reductase family protein
At3g09350	armadillo/beta-catenin repeat family protein
At1g30620	UDP-D-xylose 4-epimerase, putative (MUR4)
At1g13990	expressed protein
At2g32000	DNA topoisomerase family protein
At5g11530	embryonic flower 1 (EMF1)
At1g26730	EXS family protein / ERD1/XPR1/SYG1 family protein
At3g55270	MAP kinase phosphatase (MKP1)
At3g19770	vacuolar sorting protein 9 domain-containing protein / VPS9 domain-containing protein
At1g61490	S-locus protein kinase, putative
At4g38790	ER lumen protein retaining receptor family protein
At1g61430	S-locus protein kinase, putative
At3g26270	cytochrome P450 71B25, putative (CYP71B25)
At1g18920	hypothetical protein
At1g09980	expressed protein
At1g08620	transcription factor jumonji (jmj) family protein / zinc finger (C5HC2 type) family protein
At5g23820	MD-2-related lipid recognition domain-containing protein / ML domain-containing protein
At2g35940	homeodomain-containing protein
At3g57380	expressed protein
At5g52640	heat shock protein 81-1 (HSP81-1) / heat shock protein 83 (HSP83)
At4g39950	cytochrome P450 79B2, putative (CYP79B2)
At1g70150	zinc finger (MYND type) family protein
At3g08730	serine/threonine protein kinase (PK1) (PK6)
At5g03730	serine/threonine protein kinase (CTR1)
At2g02930	glutathione S-transferase, putative
At1g15060	expressed protein
At1g11270	F-box family protein
At2g22300	ethylene-responsive calmodulin-binding protein, putative (SR1)
At5g13750	transporter-related
At1g01720	no apical meristem (NAM) family protein
At2g35660	monooxygenase family protein
At1g03400	2-oxoglutarate-dependent dioxygenase, putative
At3g60260	phagocytosis and cell motility protein ELMO1-related
At5g25820	exostosin family protein
At1g12640	membrane bound O-acyl transferase (MBOAT) family protein
At4g33430	brassinosteroid insensitive 1-associated receptor kinase 1 (BAK1) / somatic embryogenesis receptor-like kinase 3 (SERK3)
At3g11010	disease resistance family protein / LRR family protein
At4g33540	metallo-beta-lactamase family protein
At5g04720	disease resistance protein (CC-NBS-LRR class), putative
At2g27660	DC1 domain-containing protein
At5g51050	mitochondrial substrate carrier family protein
At1g67820	protein phosphatase 2C, putative / PP2C, putative
At5g06750	protein phosphatase 2C family protein / PP2C family protein
At1g64660	Cys/Met metabolism pyridoxal-phosphate-dependent enzyme family protein
At1g17020	oxidoreductase, 2OG-Fe(II) oxygenase family protein
At3g59660	C2 domain-containing protein / GRAM domain-containing protein
At1g77500	expressed protein
At3g55720	expressed protein
At5g43930	transducin family protein / WD-40 repeat family protein
At3g12220	serine carboxypeptidase S10 family protein
At1g66760	MATE efflux family protein
At1g05170	galactosyltransferase family protein
At4g33910	oxidoreductase, 2OG-Fe(II) oxygenase family protein
At1g61360	S-locus lectin protein kinase family protein
At5g52530	dentin sialophosphoprotein-related
At3g10390	amine oxidase family protein / SWIRM domain-containing protein
At1g18380	expressed protein
At3g08720	serine/threonine protein kinase (PK19)
At2g25690	senescence-associated protein-related
At2g30840	2-oxoglutarate-dependent dioxygenase, putative
At5g17380	pyruvate decarboxylase family protein
At2g27210	kelch repeat-containing serine/threonine phosphoesterase family protein
At5g03320	protein kinase, putative
At5g17020	exportin1 (XPO1)
At4g03260	leucine-rich repeat family protein
At3g47250	expressed protein
At2g22020	null
At3g23800	selenium-binding family protein
At2g42330	D111/G-patch domain-containing protein
At1g21980	1-phosphatidylinositol-4-phosphate 5-kinase, putative / PIP kinase, putative / PtdIns(4)P-5-kinase, putative / diphosphoinositide kinase, putative
At4g18020	pseudo-response regulator 2 (APRR2) (TOC2)
At3g07700	ABC1 family protein
At1g74590	glutathione S-transferase, putative
At1g10810	aldo/keto reductase family protein
At2g31260	autophagy 9 (APG9)
At4g36780	brassinosteroid signalling positive regulator-related
At3g25490	wall-associated kinase, putative
At1g35710	leucine-rich repeat transmembrane protein kinase, putative
At2g14720	vacuolar sorting receptor, putative
At5g24210	lipase class 3 family protein
At5g39040	ABC transporter (TAP2)
At1g27750	ubiquitin system component Cue domain-containing protein
At2g45220	putative pectinesterase
At5g62530	delta-1-pyrroline-5-carboxylate dehydrogenase (P5CDH)
At4g21580	oxidoreductase, zinc-binding dehydrogenase family protein
At5g47910	respiratory burst oxidase protein D (RbohD) / NADPH oxidase
At3g22060	receptor protein kinase-related
At4g23460	beta-adaptin, putative
67844.m00005	null
At3g04605	Mutator-like transposase family
At5g55560	protein kinase family protein
At3g51440	strictosidine synthase family protein
At1g07870	protein kinase family protein
At1g02850	glycosyl hydrolase family 1 protein
At3g21240	4-coumarate--CoA ligase 2 / 4-coumaroyl-CoA synthase 2 (4CL2)
At4g24690	ubiquitin-associated (UBA)/TS-N domain-containing protein / octicosapeptide/Phox/Bemp1 (PB1) domain-containing protein
At1g21190	small nuclear ribonucleoprotein, putative / snRNP, putative / Sm protein, putative
At1g48720	hypothetical protein
At4g16960	disease resistance protein (TIR-NBS-LRR class), putative
At3g62090	basic helix-loop-helix (bHLH) protein, putative
At1g61140	SNF2 domain-containing protein / helicase domain-containing protein / zinc finger protein-related
At4g37150	esterase, putative
At1g76970	VHS domain-containing protein / GAT domain-containing protein
At4g21540	diacylglycerol kinase family protein
At4g23510	disease resistance protein (TIR class), putative
At3g09000	proline-rich family protein
At1g74790	expressed protein
At3g52880	monodehydroascorbate reductase, putative
60479.m00043	null
At1g71390	disease resistance family protein / LRR family protein
At4g16760	acyl-CoA oxidase (ACX1)
At1g08800	expressed protein
At4g19960	potassium transporter family protein
At1g18570	myb family transcription factor (MYB51)
At3g48390	MA3 domain-containing protein
At4g17895	ubiquitin-specific protease 20, putative (UBP20)
At1g02520	multidrug resistance P-glycoprotein, putative
At5g61560	protein kinase family protein
At2g37710	lectin protein kinase, putative
At1g27770	calcium-transporting ATPase 1, plasma membrane-type / Ca(2+)-ATPase isoform 1 (ACA1) / plastid envelope ATPase 1 (PEA1)
At5g35980	protein kinase family protein
At5g54170	expressed protein
At1g31930	extra-large guanine nucleotide binding protein, putative / G-protein, putative
At1g28260	expressed protein
At2g23450	protein kinase family protein
At4g01520	no apical meristem (NAM) family protein
At5g54930	AT hook motif-containing protein
At2g05520	glycine-rich protein (GRP)
At1g17745	D-3-phosphoglycerate dehydrogenase / 3-PGDH
At3g14990	4-methyl-5(b-hydroxyethyl)-thiazole monophosphate biosynthesis protein, putative
At2g47180	galactinol synthase, putative
At1g35190	oxidoreductase, 2OG-Fe(II) oxygenase family protein
At2g27200	GTP-binding family protein
At2g39030	GCN5-related N-acetyltransferase (GNAT) family protein
At1g32390	hypothetical protein
At1g63530	hypothetical protein
At2g38870	protease inhibitor, putative
At2g29150	tropinone reductase, putative / tropine dehydrogenase, putative
At4g19230	cytochrome P450 family protein
At1g67800	copine-related
At2g07640	D2,D4-dienoyl-CoA reductase-related
At1g76580	SPL1-Related3 protein (SPL1R3)
At2g27950	expressed protein
At3g46690	UDP-glucoronosyl/UDP-glucosyl transferase family protein
At1g14040	EXS family protein / ERD1/XPR1/SYG1 family protein
At1g71040	multi-copper oxidase type I family protein
At1g22280	protein phosphatase 2C, putative / PP2C, putative
At2g15220	secretory protein, putative
At2g20320	DENN (AEX-3) domain-containing protein
At1g77220	expressed protein
At1g03230	extracellular dermal glycoprotein, putative / EDGP, putative
At1g07630	protein phosphatase 2C family protein / PP2C family protein
At5g11250	disease resistance protein (TIR-NBS-LRR class), putative
At1g74710	isochorismate synthase 1 (ICS1) / isochorismate mutase
At5g15470	glycosyl transferase family 8 protein
At2g31880	leucine-rich repeat transmembrane protein kinase, putative
At3g21700	expressed protein
51643.m00168	null
At1g28480	glutaredoxin family protein
At3g03640	glycosyl hydrolase family 1 protein
At4g24970	ATP-binding region, ATPase-like domain-containing protein
At3g01420	pathogen-responsive alpha-dioxygenase, putative
At5g47580	expressed protein
At1g20900	DNA-binding protein-related
At1g25155	anthranilate synthase beta subunit, putative
At3g02510	regulator of chromosome condensation (RCC1) family protein
At4g38540	monooxygenase, putative (MO2)
At4g30350	heat shock protein-related
At3g51430	strictosidine synthase, putative (YLS2)
At4g34430	DNA-binding family protein
At3g46670	UDP-glucoronosyl/UDP-glucosyl transferase family protein
At4g26750	hydroxyproline-rich glycoprotein family protein
At1g03040	basic helix-loop-helix (bHLH) family protein
At4g16940	disease resistance protein (TIR-NBS-LRR class), putative
At4g25640	MATE efflux family protein
At2g18000	YEATS family protein
At4g13920	disease resistance family protein / LRR family protein
At5g06960	bZIP family transcription factor (OBF5)
At4g24040	glycosyl hydrolase family protein 37 / trehalase, putative
At2g38250	DNA-binding protein-related
At3g04000	short-chain dehydrogenase/reductase (SDR) family protein
At5g09800	U-box domain-containing protein
At1g22400	UDP-glucoronosyl/UDP-glucosyl transferase family protein
At1g11610	cytochrome P450, putative
At3g53150	UDP-glucoronosyl/UDP-glucosyl transferase family protein
At1g11330	S-locus lectin protein kinase family protein
At1g64810	expressed protein
At1g06620	2-oxoglutarate-dependent dioxygenase, putative
At3g18920	null
At3g16270	expressed protein
At3g09010	protein kinase family protein
At1g78610	mechanosensitive ion channel domain-containing protein / MS ion channel domain-containing protein
At4g08180	oxysterol-binding family protein
At1g03370	C2 domain-containing protein / GRAM domain-containing protein
At2g24360	serine/threonine/tyrosine kinase, putative
At5g42620	expressed protein
At5g53970	aminotransferase, putative
At5g47250	disease resistance protein (CC-NBS-LRR class), putative
60766.m00027	carbon-nitrogen hydrolase family protein
At5g24390	RabGAP/TBC domain-containing protein
At3g02875	IAA-amino acid hydrolase 1 (ILR1)
At3g57330	calcium-transporting ATPase, plasma membrane-type, putative / Ca2+-ATPase, putative (ACA11)
51795.m00062	protein kinase (APK2a)
At5g24240	phosphatidylinositol 3- and 4-kinase family protein / ubiquitin family protein
At4g31500	cytochrome P450 83B1 (CYP83B1)
At4g37340	cytochrome P450 family protein
At3g18350	expressed protein
At3g50950	disease resistance protein (CC-NBS-LRR class), putative
At2g41380	embryo-abundant protein-related
At2g43590	putative endochitinase
At5g47280	disease resistance protein (NBS-LRR class), putative
At3g18620	zinc finger (DHHC type) family protein
At5g63770	diacylglycerol kinase, putative
At1g64060	respiratory burst oxidase protein F (RbohF) (RbohAp108) / NADPH oxidase
At2g46200	expressed protein
At3g15040	expressed protein
At1g69490	no apical meristem (NAM) family protein
At5g04550	expressed protein
At4g23130	receptor-like protein kinase 6 (RLK6)
At5g07010	sulfotransferase family protein
At2g30750	cytochrome P450 71A12, putative (CYP71A12)
At1g33590	disease resistance protein-related / LRR protein-related
At1g14120	2-oxoglutarate-dependent dioxygenase, putative
At1g66340	ethylene receptor 1 (ETR1)
At1g66540	cytochrome P450, putative
At1g66700	S-adenosyl-L-methionine:carboxyl methyltransferase family protein
At1g51780	IAA-amino acid hydrolase 5 / auxin conjugate hydrolase (ILL5)
At5g58350	protein kinase family protein
67035.m00014	tetrahydrofolate dehydrogenase/cyclohydrolase, putative
At2g27500	glycosyl hydrolase family 17 protein
At1g51870	protein kinase family protein
At3g28450	leucine-rich repeat transmembrane protein kinase, putative
At1g26130	haloacid dehalogenase-like hydrolase family protein
At1g51880	leucine-rich repeat protein kinase, putative
At4g21560	vacuolar protein sorting-associated protein 28 family protein / VPS28 family protein
At5g48380	leucine-rich repeat family protein / protein kinase family protein
At4g34890	xanthine dehydrogenase, putative
At5g27760	hypoxia-responsive family protein
At2g17220	protein kinase, putative
At2g04400	indole-3-glycerol phosphate synthase (IGPS)
At2g16870	disease resistance protein (TIR-NBS-LRR class), putative
At5g66630	LIM domain-containing protein
At2g34140	putative DOF zinc finger protein
At5g46520	disease resistance protein (TIR-NBS-LRR class), putative
At2g44450	glycosyl hydrolase family 1 protein
At4g16860	disease resistance protein (TIR-NBS-LRR class), putative
At4g37980	mannitol dehydrogenase, putative (ELI3-1)
At2g26750	epoxide hydrolase, putative
At1g18860	WRKY family transcription factor
At1g31550	GDSL-motif lipase, putative
At4g20840	FAD-binding domain-containing protein
At2g30440	chloroplast thylakoidal processing peptidase
At1g59620	disease resistance protein (CC-NBS class), putative
At3g03440	armadillo/beta-catenin repeat family protein
At1g62300	WRKY family transcription factor
At5g40170	disease resistance family protein
At1g13960	WRKY family transcription factor
At5g44810	null
60467.m00031	null
At5g38900	DSBA oxidoreductase family protein
At3g05040	expressed protein
At4g36010	pathogenesis-related thaumatin family protein
At5g01960	zinc finger (C3HC4-type RING finger) family protein
At5g23450	diacylglycerol kinase family protein
At2g15040	pseudogene, disease resistance protein-related
At3g21500	1-deoxy-D-xylulose 5-phosphate synthase, putative / 1-deoxyxylulose-5-phosphate synthase, putative / DXP-synthase, putative
At2g18680	expressed protein
At3g61280	expressed protein
67147.m00017	null
At2g30770	cytochrome P450 71A13, putative (CYP71A13)
At2g21500	expressed protein
At5g25250	expressed protein
At1g80300	chloroplast ADP, ATP carrier protein 1 / ADP, ATP translocase 1 / adenine nucleotide translocase 1 (AATP1)
At1g14130	2-oxoglutarate-dependent dioxygenase, putative
At5g20680	expressed protein
At1g13480	hypothetical protein
At1g10410	expressed protein
At1g10340	ankyrin repeat family protein
At3g57760	protein kinase family protein
At3g59700	lectin protein kinase, putative
At4g23170	protein kinase family protein
At3g16390	jacalin lectin family protein
At1g55450	embryo-abundant protein-related
At2g41100	touch-responsive protein / calmodulin-related protein 3, touch-induced (TCH3)
At1g66880	serine/threonine protein kinase family protein
At1g61380	S-locus protein kinase, putative
At5g11860	NLI interacting factor (NIF) family protein
At3g50910	expressed protein
At5g42010	WD-40 repeat family protein
At3g62740	glycosyl hydrolase family 1 protein
At3g51110	crooked neck protein, putative / cell cycle protein, putative
At5g21090	leucine-rich repeat protein, putative
At5g36220	cytochrome P450 81D1 (CYP81D1) (CYP91A1)
At3g26600	armadillo/beta-catenin repeat family protein
At2g38000	chaperone protein dnaJ-related
At3g46930	protein kinase family protein
At2g24850	aminotransferase, putative
At1g07000	exocyst subunit EXO70 family protein
At2g29350	tropinone reductase, putative / tropine dehydrogenase, putative
At1g13340	expressed protein
At3g10800	bZIP transcription factor family protein
At5g02490	heat shock cognate 70 kDa protein 2 (HSC70-2) (HSP70-2)
At4g24340	phosphorylase family protein
At5g24530	oxidoreductase, 2OG-Fe(II) oxygenase family protein
At4g14630	germin-like protein (GLP9)
At2g18090	PHD finger family protein / SWIB complex BAF60b domain-containing protein / GYF domain-containing protein
At4g39640	gamma-glutamyltranspeptidase family protein
At1g22370	UDP-glucoronosyl/UDP-glucosyl transferase family protein
At2g39400	hydrolase, alpha/beta fold family protein
At1g41890	pseudogene, proline transporter 2
At4g24290	expressed protein
At4g25900	aldose 1-epimerase family protein
At2g29720	monooxygenase family protein
At1g66690	S-adenosyl-L-methionine:carboxyl methyltransferase family protein
60724.m00078	disease resistance protein (TIR-NBS-LRR class), putative
At1g74100	sulfotransferase family protein
At3g46660	UDP-glucoronosyl/UDP-glucosyl transferase family protein
At5g22450	expressed protein
At2g43570	putative endochitinase
At2g18690	expressed protein
At5g13310	expressed protein
At2g47800	glutathione-conjugate transporter (MRP4)
At3g49620	2-oxoacid-dependent oxidase, putative (DIN11)
At5g42830	transferase family protein
At2g18790	phytochrome B (PHYB)
At3g13080	ABC transporter family protein
At1g60730	aldo/keto reductase family protein
At2g24100	expressed protein
At4g39980	2-dehydro-3-deoxyphosphoheptonate aldolase 1 / 3-deoxy-D-arabino-heptulosonate 7-phosphate synthase 1 / DAHP synthetase 1 (DHS1)
At2g02040	peptide transporter (PTR2-B) / oligopeptide transporter 1-1, putative (OPT1-1)
At1g74490	protein kinase, putative
At3g07370	tetratricopeptide repeat (TPR)-containing protein / U-box domain-containing protein
At1g54030	GDSL-motif lipase, putative
At2g43580	putative endochitinase
At4g26940	galactosyltransferase family protein
At2g32250	far-red impaired responsive protein, putative
At3g16520	UDP-glucoronosyl/UDP-glucosyl transferase family protein
At2g42360	zinc finger (C3HC4-type RING finger) family protein
At3g02150	TCP family transcription factor, putative
At5g54860	integral membrane transporter family protein
At2g43620	putative endochitinase
At2g26740	epoxide hydrolase, soluble (sEH)
At1g51760	IAA-amino acid hydrolase 3 / IAA-Ala hydrolase 3 (IAR3)
At1g13520	expressed protein
At3g12580	heat shock protein 70, putative / HSP70, putative
At4g18250	receptor serine/threonine kinase, putative
At3g14620	cytochrome P450, putative
At5g25260	expressed protein
At2g15490	UDP-glucoronosyl/UDP-glucosyl transferase family protein
At2g33580	putative protein kinase
At3g16910	AMP-dependent synthetase and ligase family protein
At1g25220	anthranilate synthase beta subunit (ASB1)
At1g80160	lactoylglutathione lyase family protein / glyoxalase I family protein
At1g72900	disease resistance protein (TIR-NBS class), putative
At2g22420	peroxidase 17 (PER17) (P17)
At1g17630	pentatricopeptide (PPR) repeat-containing protein
At5g13800	hydrolase, alpha/beta fold family protein
At1g67550	urease, putative / urea amidohydrolase, putative
At5g11850	protein kinase family protein
At3g44720	prephenate dehydratase family protein
At4g37900	glycine-rich protein
At1g03060	WD-40 repeat family protein / beige-related
At4g39030	enhanced disease susceptibility 5 (EDS5) / salicylic acid induction deficient 1 (SID1)
At4g15260	UDP-glucoronosyl/UDP-glucosyl transferase family protein
At3g18830	mannitol transporter, putative
At3g09520	exocyst subunit EXO70 family protein
At4g34230	cinnamyl-alcohol dehydrogenase, putative
At4g16950	disease resistance protein (TIR-NBS-LRR class), putative
At4g30390	expressed protein
At1g73740	glycosyl transferase family 28 protein
At3g44190	pyridine nucleotide-disulphide oxidoreductase family protein
At3g08760	protein kinase family protein
At5g12930	expressed protein
At1g33110	MATE efflux family protein
At4g27830	glycosyl hydrolase family 1 protein
At1g05010	1-aminocyclopropane-1-carboxylate oxidase / ACC oxidase / ethylene-forming enzyme (ACO) (EAT1)
At5g48530	expressed protein
At2g29480	glutathione S-transferase, putative
At4g16920	disease resistance protein (TIR-NBS-LRR class), putative
At1g02920	glutathione S-transferase, putative
At3g53810	lectin protein kinase, putative
At2g25320	meprin and TRAF homology domain-containing protein / MATH domain-containing protein
At1g28190	expressed protein
At3g17700	cyclic nucleotide-binding transporter 1 / CNBT1 (CNGC20)
At2g45570	cytochrome P450 76C2, putative (CYP76C2) (YLS6)
At4g26060	expressed protein
At1g32950	subtilase family protein
At4g23260	protein kinase family protein
At1g42990	bZIP transcription factor family protein
At5g19440	cinnamyl-alcohol dehydrogenase, putative (CAD)
At1g29690	expressed protein
At1g06570	4-hydroxyphenylpyruvate dioxygenase (HPD)
At1g73260	trypsin and protease inhibitor family protein / Kunitz family protein
At4g33240	phosphatidylinositol-4-phosphate 5-kinase family protein
At1g14880	expressed protein
At2g26560	putative patatin protein
At1g67540	expressed protein
At2g19190	putative receptor-like protein kinase
At1g03220	extracellular dermal glycoprotein, putative / EDGP, putative
At1g34420	leucine-rich repeat family protein / protein kinase family protein
At5g57220	cytochrome P450, putative
At2g36780	UDP-glucoronosyl/UDP-glucosyl transferase family protein
At2g24180	cytochrome P450 family protein
At5g62630	expressed protein
At1g74010	strictosidine synthase family protein
At3g63010	expressed protein
At2g30720	thioesterase family protein
67303.m00011	protein kinase, putative
At2g26290	protein kinase, putative
At5g05730	anthranilate synthase, alpha subunit, component I-1 (ASA1)
67575.m00005	null
At5g39090	transferase family protein
At2g32930	zinc finger (CCCH-type) family protein
51903.m00118	O-methyltransferase family 2 protein
At1g01560	mitogen-activated protein kinase, putative / MAPK, putative (MPK11)
At2g39210	nodulin family protein
At4g37640	calcium-transporting ATPase 2, plasma membrane-type / Ca(2+)-ATPase isoform 2 (ACA2)
At3g26830	cytochrome P450 71B15, putative (CYP71B15)
At4g04490	protein kinase family protein
At3g23240	ethylene-responsive factor 1 / ethylene response factor 1 (ERF1)
At1g65790	S-receptor protein kinase, putative
At5g43450	2-oxoglutarate-dependent dioxygenase, putative
At3g23120	leucine-rich repeat family protein
At1g51860	leucine-rich repeat protein kinase, putative
At3g51450	strictosidine synthase family protein
At1g61440	S-locus protein kinase, putative
61403.m00037	SEC14 cytosolic factor family protein / phosphoglyceride transfer family protein
At1g70800	C2 domain-containing protein
At3g18250	expressed protein
At5g06730	peroxidase, putative
At2g23320	putative WRKY-type DNA-binding protein
At1g22410	2-dehydro-3-deoxyphosphoheptonate aldolase, putative / 3-deoxy-D-arabino-heptulosonate 7-phosphate synthase, putative / DAHP synthetase, putative
At5g39580	peroxidase, putative
At3g12740	LEM3 (ligand-effect modulator 3) family protein / CDC50 family protein
At1g01480	1-aminocyclopropane-1-carboxylate synthase 2 / ACC synthase 2 (ACS2) (ACC1)
At3g05360	disease resistance family protein / LRR family protein
At2g31870	poly (ADP-ribose) glycohydrolase (PARG) family protein
60608.m00041	calcium-transporting ATPase, plasma membrane-type, putative / Ca(2+)-ATPase, putative (ACA13)
At5g39050	transferase family protein
At4g16890	disease resistance protein (TIR-NBS-LRR class), putative
At2g17520	protein kinase family protein / Ire1 homolog-2 (IRE1-2)
At1g02930	glutathione S-transferase, putative
At2g13800	leucine-rich repeat family protein / protein kinase family protein
At2g44070	eukaryotic translation initiation factor 2B family protein / eIF-2B family protein
At3g26220	cytochrome P450 family protein
At2g19130	S-locus lectin protein kinase family protein
At3g09410	pectinacetylesterase family protein
At1g28520	expressed protein
At4g21380	S-locus protein kinase, putative (ARK3)
At3g47540	chitinase, putative
At3g04070	no apical meristem (NAM) family protein
At1g77380	amino acid carrier, putative / amino acid permease, putative
68254.m00001	hypothetical protein
At2g30490	trans-cinnamate 4-monooxygenase / cinnamic acid 4-hydroxylase (C4H) (CA4H) / cytochrome P450 73 (CYP73) (CYP73A5)
At4g36430	peroxidase, putative
At2g38290	ammonium transporter 2 (AMT2)
At5g18470	curculin-like (mannose-binding) lectin family protein
At4g37990	mannitol dehydrogenase, putative (ELI3-2)
At5g39450	F-box family protein
At2g13790	leucine-rich repeat family protein / protein kinase family protein
At4g25230	zinc finger (C3HC4-type RING finger) family protein
At2g43000	no apical meristem (NAM) family protein
At4g22530	embryo-abundant protein-related
At2g15480	UDP-glucoronosyl/UDP-glucosyl transferase family protein
At1g26390	FAD-binding domain-containing protein
At5g46050	proton-dependent oligopeptide transport (POT) family protein
At3g55320	ABC transporter family protein
At3g11840	U-box domain-containing protein
At5g62570	calmodulin-binding protein
At2g30140	UDP-glucoronosyl/UDP-glucosyl transferase family protein
At4g39230	isoflavone reductase, putative
51032.m00116	null
At1g71110	expressed protein
At2g02000	glutamate decarboxylase, putative
At1g54100	aldehyde dehydrogenase, putative / antiquitin, putative
At1g52890	no apical meristem (NAM) family protein
At3g46280	protein kinase-related
At2g18150	peroxidase, putative
At1g72280	endoplasmic reticulum oxidoreductin 1 (ERO1) family protein
At3g28580	AAA-type ATPase family protein
At3g59880	expressed protein
At3g52870	calmodulin-binding family protein
At2g40940	ethylene response sensor (ERS)
At4g15280	UDP-glucoronosyl/UDP-glucosyl transferase family protein
At5g01550	lectin protein kinase, putative
At2g44480	glycosyl hydrolase family 1 protein
At5g53990	glycosyltransferase family protein
At4g20830	FAD-binding domain-containing protein
At5g54810	tryptophan synthase, beta subunit 1 (TSB1)
At1g26400	FAD-binding domain-containing protein
At1g09970	leucine-rich repeat transmembrane protein kinase, putative
At1g04310	ethylene receptor-related
At1g32940	subtilase family protein
At1g73810	expressed protein
At5g13370	auxin-responsive GH3 family protein
At5g26920	calmodulin-binding protein
At5g39610	no apical meristem (NAM) family protein
At2g04620	cation efflux family protein
At4g27070	tryptophan synthase, beta subunit 2 (TSB2)
At4g02350	exocyst complex subunit Sec15-like family protein
At1g73480	hydrolase, alpha/beta fold family protein
At1g08050	zinc finger (C3HC4-type RING finger) family protein
At3g25610	haloacid dehalogenase-like hydrolase family protein
At4g36030	armadillo/beta-catenin repeat family protein
67951.m00007	leucine-rich repeat family protein / protein kinase family protein
At4g22070	WRKY family transcription factor
At2g30550	lipase class 3 family protein
At3g06500	beta-fructofuranosidase, putative / invertase, putative / saccharase, putative / beta-fructosidase, putative
At5g67340	armadillo/beta-catenin repeat family protein / U-box domain-containing protein
At4g23190	protein kinase family protein
At5g40780	lysine and histidine specific transporter, putative
At3g63380	calcium-transporting ATPase, plasma membrane-type, putative / Ca(2+)-ATPase, putative (ACA12)
At5g13360	auxin-responsive GH3 family protein
At5g38710	proline oxidase, putative / osmotic stress-responsive proline dehydrogenase, putative
At2g29490	glutathione S-transferase, putative
At1g26380	FAD-binding domain-containing protein
At1g79160	expressed protein
At2g23170	unknown protein
At5g13330	AP2 domain-containing transcription factor family protein
At4g37370	cytochrome P450, putative

## Sheet: Negatively Significant
The list of the 932 common negatively significant genes between the salinity and the combined stresses.
Locus	Description
At5g67560	ADP-ribosylation factor, putative
At5g67420	LOB domain protein 37 / lateral organ boundaries domain protein 37 (LBD37)
At5g67390	expressed protein
At5g66230	expressed protein
At5g65860	ankyrin repeat family protein
At5g65810	expressed protein
At5g65660	hydroxyproline-rich glycoprotein family protein
At5g65430	14-3-3 protein GF14 kappa (GRF8)
At5g65390	arabinogalactan-protein (AGP7)
At5g65220	ribosomal protein L29 family protein
At5g65010	asparagine synthetase 2 (ASN2)
At5g64620	invertase/pectin methylesterase inhibitor family protein
At5g64380	fructose-1,6-bisphosphatase family protein
At5g64140	40S ribosomal protein S28 (RPS28C)
ycf2.2	hypothetical protein
rpoA	RNA polymerase alpha subunit
At5g63310	nucleotide diphosphate kinase II, chloroplast (NDPK2)
At5g62730	proton-dependent oligopeptide transport (POT) family protein
At5g62720	integral membrane HPP family protein
At5g62210	embryo-specific protein-related
At5g61590	AP2 domain-containing transcription factor family protein
At5g61420	myb family transcription factor (MYB28)
At5g61130	glycosyl hydrolase family protein 17
At5g60400	expressed protein
At5g60210	cytoplasmic linker protein-related
At5g60190	Ulp1 protease family protein
At5g59970	histone H4
At5g59750	riboflavin biosynthesis protein, putative
At5g59690	histone H4
At5g59240	40S ribosomal protein S8 (RPS8B)
At5g59080	expressed protein
At5g59010	protein kinase-related
At5g58900	myb family transcription factor
At5g58750	wound-responsive protein-related
At5g58590	Ran-binding protein 1, putative / RanBP1, putative
At5g58330	malate dehydrogenase [NADP], chloroplast, putative
At5g58250	expressed protein
At5g57930	expressed protein
At5g57850	aminotransferase class IV family protein
At5g57800	CER1 protein, putative (WAX2)
At5g57440	haloacid dehalogenase-like hydrolase family protein
At5g57290	60S acidic ribosomal protein P3 (RPP3B)
At5g57180	expressed protein
At5g57170	macrophage migration inhibitory factor family protein / MIF family protein
At5g56670	40S ribosomal protein S30 (RPS30C)
At5g56540	arabinogalactan-protein (AGP14)
At5g56530	expressed protein
At5g55740	pentatricopeptide (PPR) repeat-containing protein
At5g55730	fasciclin-like arabinogalactan-protein (FLA1)
At5g55710	expressed protein
At5g55280	cell division protein FtsZ, chloroplast, putative (FTSZ)
At5g55220	trigger factor type chaperone family protein
At5g54750	transport protein particle (TRAPP) component Bet3, putative
At5g54630	zinc finger protein-related
At5g54250	cyclic nucleotide-regulated ion channel / cyclic nucleotide-gated channel (CNGC4)
At5g53580	aldo/keto reductase family protein
At5g53490	thylakoid lumenal 17.4 kDa protein, chloroplast
At5g52970	thylakoid lumen 15.0 kDa protein
At5g52180	expressed protein
At5g52110	expressed protein
At5g52100	dihydrodipicolinate reductase family protein
At5g51970	sorbitol dehydrogenase, putative / L-iditol 2-dehydrogenase, putative
At5g51550	phosphate-responsive 1 family protein
At5g51540	peptidase M3 family protein / thimet oligopeptidase family protein
At5g51110	expressed protein
At5g50730	expressed protein
At5g50560	expressed protein
At5g50250	31 kDa ribonucleoprotein, chloroplast, putative / RNA-binding protein RNP-T, putative / RNA-binding protein 1/2/3, putative / RNA-binding protein cp31, putative
At5g49270	phytochelatin synthetase-related
At5g48990	kelch repeat-containing F-box family protein
At5g48880	acetyl-CoA C-acyltransferase 1 / 3-ketoacyl-CoA thiolase 1 (PKT1)
At5g48870	small nuclear ribonucleoprotein, putative / snRNP, putative / Sm protein, putative
At5g48490	protease inhibitor/seed storage/lipid transfer protein (LTP) family protein
At5g48460	fimbrin-like protein, putative
At5g47770	farnesyl pyrophosphate synthetase 1, mitochondrial (FPS1) / FPP synthetase 1 / farnesyl diphosphate synthase 1
At5g47450	major intrinsic family protein / MIP family protein
At5g46800	mitochondrial carnitine/acyl carrier, putative / a bout de souffle (BOU) / CAC-like protein
At5g46420	16S rRNA processing protein RimM family
At5g46160	ribosomal protein L14 family protein / huellenlos paralog (HLP)
At5g46110	phosphate/triose-phosphate translocator, putative
At5g46020	expressed protein
At5g44200	nuclear cap-binding protein, putative
At5g44130	fasciclin-like arabinogalactan-protein, putative
At5g44020	acid phosphatase class B family protein
At5g43600	N-carbamyl-L-amino acid hydrolase, putative
At5g43050	expressed protein
At5g42500	disease resistance-responsive family protein
At5g42420	transporter-related
At5g42240	serine carboxypeptidase S10 family protein
At5g42200	zinc finger (C3HC4-type RING finger) family protein
At5g42130	mitochondrial substrate carrier family protein
At5g42110	expressed protein
At5g42100	glycosyl hydrolase family 17 protein
At5g40730	arabinogalactan-protein (AGP24)
At5g40610	glycerol-3-phosphate dehydrogenase [NAD+] / GPDH
At5g40450	expressed protein
At5g39740	60S ribosomal protein L5 (RPL5B)
At5g39600	expressed protein
At5g39080	transferase family protein
At5g38610	invertase/pectin methylesterase inhibitor family protein
At5g38290	peptidyl-tRNA hydrolase family protein
At5g36800	expressed protein
At5g36790	phosphoglycolate phosphatase, putative
At5g36710	expressed protein
At5g36700	phosphoglycolate phosphatase, putative
At5g36290	expressed protein
At5g36180	serine carboxypeptidase S10 family protein
At5g35790	glucose-6-phosphate 1-dehydrogenase / G6PD (APG1)
At5g35740	glycosyl hydrolase family protein 17
At5g35480	expressed protein
At5g34980	hypothetical protein
At5g29771	30S ribosomal protein S1, putative
At5g28500	expressed protein
At5g28070	hypothetical protein
At5g28060	40S ribosomal protein S24 (RPS24B)
At5g28020	cysteine synthase, putative / O-acetylserine (thiol)-lyase, putative / O-acetylserine sulfhydrylase, putative
At5g27820	ribosomal protein L18 family protein
At5g27700	40S ribosomal protein S21 (RPS21C)
At5g25190	ethylene-responsive element-binding protein, putative
At5g25010	expressed protein
At5g24410	glucosamine/galactosamine-6-phosphate isomerase-related
At5g23750	remorin family protein
At5g23420	high mobility group (HMG1/2) family protein
At5g23120	photosystem II stability/assembly factor, chloroplast (HCF136)
At5g23100	expressed protein
At5g23070	thymidine kinase, putative
At5g22880	histone H2B, putative
At5g22460	esterase/lipase/thioesterase family protein
At5g22440	60S ribosomal protein L10A (RPL10aC)
At5g20935	expressed protein
At5g20630	germin-like protein (GER3)
At5g19970	expressed protein
At5g19780	tubulin alpha-3/alpha-5 chain (TUA5)
At5g19770	tubulin alpha-3/alpha-5 chain (TUA3)
At5g18660	isoflavone reductase-related
At5g17870	plastid-specific ribosomal protein-related
At5g17670	expressed protein
At5g16400	thioredoxin, putative
At5g16250	expressed protein
At5g16140	peptidyl-tRNA hydrolase family protein
At5g15520	40S ribosomal protein S19 (RPS19B)
At5g15410	cyclic nucleotide-regulated ion channel / cyclic nucleotide-gated channel (CNGC2)
At5g15210	zinc finger homeobox family protein / ZF-HD homeobox family protein
At5g14920	gibberellin-regulated family protein
At5g14740	carbonic anhydrase 2 / carbonate dehydratase 2 (CA2) (CA18)
At5g14600	expressed protein
At5g14450	GDSL-motif lipase/hydrolase family protein
At5g14120	nodulin family protein
At5g14100	ABC transporter family protein
At5g14060	aspartate kinase, lysine-sensitive
At5g13630	magnesium-chelatase subunit chlH, chloroplast, putative / Mg-protoporphyrin IX chelatase, putative (CHLH)
At5g13400	proton-dependent oligopeptide transport (POT) family protein
At5g13100	expressed protein
At5g12960	expressed protein
At5g12950	expressed protein
At5g12940	leucine-rich repeat family protein
At5g11750	ribosomal protein L19 family protein
At5g11690	mitochondrial import inner membrane translocase subunit Tim17, putative
At5g11480	expressed protein
At5g11450	oxygen-evolving complex-related
At5g11090	serine-rich protein-related
At5g11070	expressed protein
At5g11000	expressed protein
At5g10830	embryo-abundant protein-related
At5g10430	arabinogalactan-protein (AGP4)
At5g10170	inositol-3-phosphate synthase, putative / myo-inositol-1-phosphate synthase, putative / MI-1-P synthase, putative
At5g10130	pollen Ole e 1 allergen and extensin family protein
At5g10030	bZIP family transcription factor (OBF4)
At5g09820	plastid-lipid associated protein PAP / fibrillin family protein
At5g09660	malate dehydrogenase, glyoxysomal
At5g09240	transcriptional coactivator p15 (PC4) family protein
At5g08640	flavonol synthase 1 (FLS1)
At5g08370	alpha-galactosidase, putative / melibiase, putative / alpha-D-galactoside galactohydrolase, putative
At5g08100	L-asparaginase / L-asparagine amidohydrolase
At5g08040	expressed protein
At5g07900	mitochondrial transcription termination factor family protein / mTERF family protein
At5g07670	F-box family protein
At5g07580	ethylene-responsive element-binding family protein
At5g06770	KH domain-containing protein / zinc finger (CCCH type) family protein
At5g06690	thioredoxin family protein
At5g06290	2-cys peroxiredoxin, chloroplast, putative
At5g06000	eukaryotic translation initiation factor 3G, putative / eIF3g, putative
At5g05980	dihydrofolate synthetase/folylpolyglutamate synthetase (DHFS/FPGS2)
At5g05740	peptidase M50 family protein / sterol-regulatory element binding protein (SREBP) site 2 protease family protein
At5g05440	expressed protein
At5g05360	expressed protein
At5g05270	chalcone-flavanone isomerase family protein
At5g04740	ACT domain-containing protein
At5g04230	phenylalanine ammonia-lyase 3 (PAL3)
At5g04160	phosphate translocator-related
At5g03940	signal recognition particle 54 kDa protein, chloroplast / 54 chloroplast protein / SRP54 (FFC)
At5g03850	40S ribosomal protein S28 (RPS28B)
At5g03650	1,4-alpha-glucan branching enzyme / starch branching enzyme class II (SBE2-2)
At5g03300	adenosine kinase 2 (ADK2)
At5g03150	zinc finger (C2H2 type) family protein
At5g02870	60S ribosomal protein L4/L1 (RPL4D)
At5g02760	protein phosphatase 2C family protein / PP2C family protein
At5g02720	expressed protein
At5g02270	ABC transporter family protein
At5g01620	expressed protein
At4g39860	expressed protein
At4g39350	cellulose synthase, catalytic subunit (Ath-A)
At4g39330	mannitol dehydrogenase, putative
At4g39300	expressed protein
At4g38660	thaumatin, putative
At4g38350	patched family protein
At4g37930	glycine hydroxymethyltransferase / serine hydroxymethyltransferase / serine/threonine aldolase (SHM1)
At4g37650	short-root transcription factor (SHR)
At4g37550	formamidase, putative / formamide amidohydrolase, putative
At4g37110	expressed protein
At4g36660	expressed protein
At4g36530	hydrolase, alpha/beta fold family protein
At4g36380	cytochrome P450 90C1 (CYP90C1) / rotundifolia3 (ROT3)
At4g35450	ankyrin repeat family protein / AFT protein (AFT)
At4g35060	heavy-metal-associated domain-containing protein / copper chaperone (CCH)-related
At4g35030	protein kinase family protein
At4g35020	Rac-like GTP-binding protein (ARAC3) / Rho-like GTP-binding protein (ROP6)
At4g34730	ribosome-binding factor A family protein
At4g34720	vacuolar ATP synthase 16 kDa proteolipid subunit 1 / V-ATPase 16 kDa proteolipid subunit 1 (AVAP1) (AVA-P1)
At4g34640	farnesyl-diphosphate farnesyltransferase 1 / squalene synthase 1 (SQS1)
At4g34620	ribosomal protein S16 family protein
At4g34450	coatomer gamma-2 subunit, putative / gamma-2 coat protein, putative / gamma-2 COP, putative
At4g34190	stress enhanced protein 1 (SEP1)
At4g33790	acyl CoA reductase, putative
At4g33440	glycoside hydrolase family 28 protein / polygalacturonase (pectinase) family protein
At4g32710	pseudogene, protein kinase family protein
At4g32480	expressed protein
At4g32260	ATP synthase family
At4g31720	transcription initiation factor IID (TFIID) 23-30kDa subunit (TAF2H) family protein
At4g31460	ribosomal protein L28 family protein
At4g31320	auxin-responsive protein, putative / small auxin up RNA (SAUR_C)
At4g31130	expressed protein
At4g31030	expressed protein
At4g30980	basic helix-loop-helix (bHLH) family protein
At4g30720	expressed protein
At4g30620	expressed protein
At4g30610	serine carboxypeptidase S10 family protein
At4g30330	small nuclear ribonucleoprotein E, putative / snRNP-E, putative / Sm protein E, putative
At4g29840	threonine synthase, chloroplast
At4g29510	protein arginine N-methyltransferase, putative
At4g29310	expressed protein
At4g28780	GDSL-motif lipase/hydrolase family protein
At4g28590	expressed protein
At4g28100	expressed protein
At4g28050	senescence-associated protein, putative
At4g27800	protein phosphatase 2C PPH1 / PP2C PPH1 (PPH1)
At4g27700	rhodanese-like domain-containing protein
At4g27240	zinc finger (C2H2 type) family protein
At4g25910	nitrogen fixation protein, putative
At4g25890	60S acidic ribosomal protein P3 (RPP3A)
At4g25740	40S ribosomal protein S10 (RPS10A)
At4g25250	invertase/pectin methylesterase inhibitor family protein
At4g25080	magnesium-protoporphyrin O-methyltransferase, putative / magnesium-protoporphyrin IX methyltransferase, putative
At4g25050	acyl carrier family protein / ACP family protein
At4g24770	31 kDa ribonucleoprotein, chloroplast, putative / RNA-binding protein RNP-T, putative / RNA-binding protein 1/2/3, putative / RNA-binding protein cp31, putative
At4g24750	expressed protein
At4g24510	eceriferum protein (CER2)
At4g23940	FtsH protease, putative
At4g23400	major intrinsic family protein / MIP family protein
At4g22570	adenine phosphoribosyltransferase, putative
At4g21770	pseudouridine synthase family protein
At4g21760	glycosyl hydrolase family 1 protein
At4g21740	expressed protein
At4g20820	FAD-binding domain-containing protein
At4g20300	expressed protein
At4g18480	magnesium-chelatase subunit chlI, chloroplast / Mg-protoporphyrin IX chelatase (CHLI) (CS) (CH42)
At4g17870	expressed protein
At4g17770	glycosyl transferase family 20 protein / trehalose-phosphatase family protein
At4g17600	lil3 protein
At4g17560	ribosomal protein L19 family protein
At4g17520	nuclear RNA-binding protein, putative
At4g17460	homeobox-leucine zipper protein 1 (HAT1) / HD-ZIP protein 1
At4g17190	farnesyl pyrophosphate synthetase 2 (FPS2) / FPP synthetase 2 / farnesyl diphosphate synthase 2
At4g16980	null
At4g16410	expressed protein
At4g16390	chloroplastic RNA-binding protein P67, putative
At4g16060	expressed protein
At4g15930	dynein light chain, putative
At4g15800	rapid alkalinization factor (RALF) family protein
At4g15700	glutaredoxin family protein
At4g15690	glutaredoxin family protein
At4g15630	integral membrane family protein
At4g15620	integral membrane family protein
At4g15290	cellulose synthase family protein
At4g14890	ferredoxin family protein
At4g14870	expressed protein
At4g14750	calmodulin-binding family protein
At4g14740	expressed protein
At4g13770	cytochrome P450 family protein
At4g13720	inosine triphosphate pyrophosphatase, putative / HAM1 family protein
At4g13670	peptidoglycan-binding domain-containing protein
At4g13000	protein kinase family protein
At4g12990	expressed protein
At4g12420	multi-copper oxidase, putative (SKU5)
At4g12410	auxin-responsive family protein
At4g10060	expressed protein
At4g09350	DNAJ heat shock N-terminal domain-containing protein
At4g08300	nodulin MtN21 family protein
At4g07820	pathogenesis-related protein, putative
At4g04750	sugar transporter family protein
At4g04460	aspartyl protease family protein
At4g03210	xyloglucan:xyloglucosyl transferase, putative / xyloglucan endotransglycosylase, putative / endo-xyloglucan transferase, putative
At4g03060	2-oxoglutarate-dependent dioxygenase, putative (AOP2)
At4g02290	glycosyl hydrolase family 9 protein
At4g01860	transducin family protein / WD-40 repeat family protein
At4g01360	expressed protein
At4g01100	mitochondrial substrate carrier family protein
At4g00840	zinc finger (DHHC type) family protein
At4g00580	COP1-interacting protein-related
At4g00320	F-box family protein
At3g63410	chloroplast inner envelope membrane protein, putative (APG1)
At3g63190	ribosome recycling factor, chloroplast, putative / ribosome releasing factor, chloroplast, putative
At3g63110	adenylate isopentenyltransferase 3 / cytokinin synthase (IPT3)
At3g62160	transferase family protein
At3g61870	expressed protein
At3g61830	transcriptional factor B3 family protein / auxin-responsive factor AUX/IAA-related
At3g61640	arabinogalactan-protein (AGP20)
At3g61560	reticulon family protein (RTNLB6)
At3g61430	plasma membrane intrinsic protein 1A (PIP1A) / aquaporin PIP1.1 (PIP1.1) (AQ1)
At3g61260	DNA-binding family protein / remorin family protein
At3g60550	cyclin family protein
At3g58990	aconitase C-terminal domain-containing protein
At3g58840	expressed protein
At3g58700	60S ribosomal protein L11 (RPL11B)
At3g58140	phenylalanyl-tRNA synthetase class IIc family protein
At3g57180	expressed protein
At3g56910	expressed protein
At3g56810	expressed protein
At3g55460	SC35-like splicing factor, 30 kD (SCL30)
At3g55330	photosystem II reaction center PsbP family protein
At3g55260	glycosyl hydrolase family 20 protein
At3g55170	60S ribosomal protein L35 (RPL35C)
At3g55120	chalcone-flavanone isomerase / chalcone isomerase (CHI)
At3g55010	phosphoribosylformylglycinamidine cyclo-ligase, chloroplast / phosphoribosyl-aminoimidazole synthetase / AIR synthase (PUR5)
At3g54900	CAX-interacting protein 1 (CAXIP1)
At3g54770	RNA recognition motif (RRM)-containing protein
At3g54690	sugar isomerase (SIS) domain-containing protein / CBS domain-containing protein
At3g54600	DJ-1 family protein
At3g54560	histone H2A.F/Z
At3g54400	aspartyl protease family protein
At3g54090	pfkB-type carbohydrate kinase family protein
At3g53990	universal stress protein (USP) family protein
At3g53850	expressed protein
At3g53750	actin 3 (ACT3)
At3g53460	29 kDa ribonucleoprotein, chloroplast / RNA-binding protein cp 29
At3g53430	60S ribosomal protein L12 (RPL12B)
At3g53190	pectate lyase family protein
At3g52960	peroxiredoxin type 2, putative
At3g52940	C-14 sterol reductase / delta(14)-sterol reductase / FACKEL (FK)
At3g52920	expressed protein
At3g52840	beta-galactosidase, putative / lactase, putative
At3g52730	ubiquinol-cytochrome C reductase UQCRX/QCR9-like family protein
At3g52580	40S ribosomal protein S14 (RPS14C)
At3g52380	33 kDa ribonucleoprotein, chloroplast, putative / RNA-binding protein cp33, putative
At3g52070	expressed protein
At3g50840	phototropic-responsive NPH3 family protein
At3g50630	kip-related protein 2 (KRP2) / cyclin-dependent kinase inhibitor 2 (ICK2) / cdc2a-interacting protein
At3g50440	hydrolase, alpha/beta fold family protein
At3g49990	expressed protein
At3g49940	LOB domain protein 38 / lateral organ boundaries domain protein 38 (LBD38)
At3g49470	nascent polypeptide-associated complex (NAC) domain-containing protein
At3g49360	glucosamine/galactosamine-6-phosphate isomerase family protein
At3g49260	calmodulin-binding family protein
At3g48500	expressed protein
At3g47560	esterase/lipase/thioesterase family protein
At3g46940	deoxyuridine 5'-triphosphate nucleotidohydrolase family
At3g46880	expressed protein
At3g46740	chloroplast outer envelope protein, putative
At3g46330	leucine-rich repeat protein kinase, putative
At3g46320	histone H4
At3g45980	histone H2B
At3g45160	expressed protein
At3g45060	high-affinity nitrate transporter, putative
At3g44890	50S ribosomal protein L9, chloroplast (CL9)
At3g44590	60S acidic ribosomal protein P2 (RPP2D)
At3g44090	F-box family protein
At3g43960	cysteine proteinase, putative
At3g43600	aldehyde oxidase, putative
At3g32040	geranylgeranyl pyrophosphate synthase, putative / GGPP synthetase, putative / farnesyltranstransferase, putative
At3g29430	geranylgeranyl pyrophosphate synthase, putative / GGPP synthetase, putative / farnesyltranstransferase, putative
At3g29185	expressed protein
At3g28910	myb family transcription factor (MYB30)
At3g28900	60S ribosomal protein L34 (RPL34C)
At3g28130	nodulin MtN21 family protein
At3g28040	leucine-rich repeat transmembrane protein kinase, putative
At3g27850	50S ribosomal protein L12-3, chloroplast (CL12-C)
At3g27830	50S ribosomal protein L12-1, chloroplast (CL12-A)
At3g27100	expressed protein
At3g27080	mitochondrial import receptor subunit TOM20-3 / translocase of outer membrane 20 kDa subunit 3 (TOM20-3)
At3g26710	expressed protein
At3g26570	phosphate transporter family protein
At3g26490	phototropic-responsive NPH3 family protein
At3g26300	cytochrome P450 family protein
At3g26060	peroxiredoxin Q, putative
At3g25980	mitotic spindle checkpoint protein, putative (MAD2)
At3g25860	dihydrolipoamide S-acetyltransferase (LTA2)
At3g25660	glutamyl-tRNA(Gln) amidotransferase, putative
At3g25530	6-phosphogluconate dehydrogenase NAD-binding domain-containing protein
At3g24020	disease resistance-responsive family protein
At3g23940	dehydratase family
At3g23830	glycine-rich RNA-binding protein, putative
At3g23730	xyloglucan:xyloglucosyl transferase, putative / xyloglucan endotransglycosylase, putative / endo-xyloglucan transferase, putative
At3g22110	20S proteasome alpha subunit C (PAC1) (PRC9)
At3g21680	expressed protein
At3g21200	expressed protein
At3g20820	leucine-rich repeat family protein
At3g20810	transcription factor jumonji (jmjC) domain-containing protein
At3g20240	mitochondrial substrate carrier family protein
At3g20230	50S ribosomal protein L18 family
At3g19450	cinnamyl-alcohol dehydrogenase (CAD)
At3g19030	expressed protein
At3g18960	transcriptional factor B3 family protein
At3g18800	expressed protein
At3g18780	actin 2 (ACT2)
At3g18773	zinc finger (C3HC4-type RING finger) family protein
At3g18390	expressed protein
At3g18200	nodulin MtN21 family protein
At3g18180	hypothetical protein
At3g18170	expressed protein
At3g17930	expressed protein
At3g17590	transcription regulatory protein SNF5, putative (BSH)
At3g17170	ribosomal protein S6 family protein (RFC3)
At3g16260	metallo-beta-lactamase family protein
At3g15850	fatty acid desaturase family protein
At3g15720	glycoside hydrolase family 28 protein / polygalacturonase (pectinase) family protein
At3g15170	cup-shaped cotyledon1 protein / CUC1 protein (CUC1)
At3g14950	tetratricopeptide repeat (TPR)-containing protein
At3g14930	uroporphyrinogen decarboxylase, putative / UPD, putative
At3g14850	expressed protein
At3g14550	geranylgeranyl pyrophosphate synthase, putative / GGPP synthetase, putative / farnesyltranstransferase, putative
At3g14530	geranylgeranyl pyrophosphate synthase, putative / GGPP synthetase, putative / farnesyltranstransferase, putative
At3g14510	geranylgeranyl pyrophosphate synthase, putative / GGPP synthetase, putative / farnesyltranstransferase, putative
At3g14080	small nuclear ribonucleoprotein, putative / snRNP, putative / Sm protein, putative
At3g13755	null
At3g13600	calmodulin-binding family protein
At3g13360	expressed protein
At3g13310	DNAJ heat shock N-terminal domain-containing protein
At3g13222	expressed protein
At3g13180	NOL1/NOP2/sun family protein / antitermination NusB domain-containing protein
At3g13090	ABC transporter, putative
At3g12930	expressed protein
At3g12870	expressed protein
At3g12150	expressed protein
At3g11550	integral membrane family protein
At3g10530	transducin family protein / WD-40 repeat family protein
At3g10080	germin-like protein, putative
At3g10060	immunophilin, putative / FKBP-type peptidyl-prolyl cis-trans isomerase, putative
At3g10040	expressed protein
At3g09580	amine oxidase family protein
At3g09210	KOW domain-containing transcription factor family protein
At3g08920	rhodanese-like domain-containing protein
At3g08740	elongation factor P (EF-P) family protein
At3g08600	expressed protein
At3g08010	expressed protein
At3g08000	RNA-binding protein, putative
At3g07670	SET domain-containing protein
At3g07540	formin homology 2 domain-containing protein / FH2 domain-containing protein
At3g07510	expressed protein
At3g07010	pectate lyase family protein
At3g06980	DEAD/DEAH box helicase, putative
At3g06770	glycoside hydrolase family 28 protein / polygalacturonase (pectinase) family protein
At3g06750	hydroxyproline-rich glycoprotein family protein
At3g06460	GNS1/SUR4 membrane family protein
At3g06070	expressed protein
At3g05900	neurofilament protein-related
At3g05890	hydrophobic protein (RCI2B) / low temperature and salt responsive protein (LTI6B)
At3g05150	sugar transporter family protein
At3g05060	SAR DNA-binding protein, putative
At3g04790	ribose 5-phosphate isomerase-related
At3g04760	pentatricopeptide (PPR) repeat-containing protein
At3g04400	60S ribosomal protein L23 (RPL23C)
At3g04290	GDSL-motif lipase/hydrolase family protein
At3g03680	C2 domain-containing protein
At3g03630	cysteine synthase, chloroplast, putative / O-acetylserine (thiol)-lyase, putative / O-acetylserine sulfhydrylase, putative
At3g03420	Ku70-binding family protein
At3g03250	UTP--glucose-1-phosphate uridylyltransferase, putative / UDP-glucose pyrophosphorylase, putative / UGPase, putative
At3g03190	glutathione S-transferase, putative
At3g03180	Got1-like family protein
At3g02550	LOB domain protein 41 / lateral organ boundaries domain protein 41 (LBD41)
At3g02020	aspartate kinase, lysine-sensitive, putative
At3g01480	peptidyl-prolyl cis-trans isomerase, putative / cyclophilin, putative / rotamase, putative
At3g01440	oxygen evolving enhancer 3 (PsbQ) family protein
At2g48070	expressed protein
At2g47930	hydroxyproline-rich glycoprotein family protein
At2g47910	expressed protein
At2g47450	unknown protein
At2g47360	hypothetical protein
At2g47240	putative acyl-CoA synthetase
At2g47110	ubiquitin extension protein 6 (UBQ6) / 40S ribosomal protein S27A (RPS27aB)
At2g46890	expressed protein
At2g46820	expressed protein
At2g46330	arabinogalactan-protein (AGP16)
At2g45770	signal recognition particle receptor protein, chloroplast (FTSY)
At2g45720	armadillo/beta-catenin repeat family protein
At2g45400	putative flavonol reductase
At2g45270	putative O-sialoglycoprotein endopeptidase
At2g45180	protease inhibitor/seed storage/lipid transfer protein (LTP) family protein
At2g44920	thylakoid lumenal 15 kDa protein, chloroplast
At2g44650	chloroplast chaperonin 10 (cpn10)
At2g44640	expressed protein
At2g44620	acyl carrier protein, mitochondrial / ACP / NADH-ubiquinone oxidoreductase 9.6 kDa subunit
At2g44390	DC1 domain-containing protein
At2g44380	DC1 domain-containing protein
At2g44050	6,7-dimethyl-8-ribityllumazine synthase / DMRL synthase / lumazine synthase / riboflavin synthase
At2g43780	hypothetical protein
At2g43560	putative FKBP type peptidyl-prolyl cis-trans isomerase
At2g43100	aconitase C-terminal domain-containing protein
At2g42840	protodermal factor 1 (PDF1)
At2g42740	60S ribosomal protein L11 (RPL11A)
At2g42570	expressed protein
At2g42040	expressed protein
At2g41950	expressed protein
At2g41720	putative salt-inducible protein
At2g41560	putative Ca2+-ATPase
At2g40490	putative uroporphyrinogen decarboxylase
At2g40010	60S acidic ribosomal protein P0 (RPP0A)
At2g39900	LIM domain-containing protein
At2g39670	radical SAM domain-containing protein
At2g38550	expressed protein
At2g38460	iron transporter-related
At2g38330	MATE efflux family protein
At2g38310	expressed protein
At2g38140	chloroplast 30S ribosomal protein S31 (PSRP4)
At2g37990	ribosome biogenesis regulatory protein (RRS1) family protein
At2g37950	zinc finger (C3HC4-type RING finger) family protein
At2g37660	expressed protein
At2g37500	arginine biosynthesis protein ArgJ family
At2g37460	nodulin MtN21 family protein
At2g37450	nodulin MtN21 family protein
At2g37300	expressed protein
At2g37220	29 kDa ribonucleoprotein, chloroplast, putative / RNA-binding protein cp29, putative
At2g37170	plasma membrane intrinsic protein 2B (PIP2B) / aquaporin PIP2.2 (PIP2.2)
At2g37020	translin family protein
At2g36720	PHD finger transcription factor, putative
At2g36320	zinc finger (AN1-like) family protein
At2g36230	N'-5'-phosphoribosyl-formimino-5-aminoimidazole-4-carboxamide ribonucleotide isomerase
At2g35850	hypothetical protein
At2g35830	expressed protein
At2g35370	glycine cleavage system H protein 1, mitochondrial (GDCSH) (GCDH)
At2g35330	zinc finger (C3HC4-type RING finger) protein-related
At2g34770	fatty acid hydroxylase (FAH1)
At2g34760	pseudogene, tubulin beta chain -related
At2g34680	leucine-rich repeat family protein
At2g34640	expressed protein
At2g34510	expressed protein
At2g34460	flavin reductase-related
At2g33990	putative SF16 protein {Helianthus annuus}
At2g33800	ribosomal protein S5 family protein
At2g32610	cellulose synthase family protein
At2g32540	cellulose synthase family protein
At2g32180	expressed protein
At2g32060	40S ribosomal protein S12 (RPS12C)
At2g31890	expressed protein
At2g31790	UDP-glucoronosyl/UDP-glucosyl transferase family protein
At2g31750	UDP-glucoronosyl/UDP-glucosyl transferase family protein
At2g31440	expressed protein
At2g31040	ATP synthase protein I -related
At2g30930	expressed protein
At2g30410	tubulin folding cofactor A (KIESEL)
At2g30390	ferrochelatase II
At2g29740	UDP-glucoronosyl/UDP-glucosyl transferase family protein
At2g29660	zinc finger (C2H2 type) family protein
At2g29180	expressed protein
At2g28950	expansin, putative (EXP6)
At2g28160	basic helix-loop-helix (bHLH) family protein
At2g28000	RuBisCO subunit binding-protein alpha subunit, chloroplast / 60 kDa chaperonin alpha subunit / CPN-60 alpha
At2g27720	60S acidic ribosomal protein P2 (RPP2A)
At2g27710	60S acidic ribosomal protein P2 (RPP2B)
At2g27590	expressed protein
At2g27370	integral membrane family protein
At2g26910	ABC transporter family protein
At2g26640	beta-ketoacyl-CoA synthase, putative
At2g25880	serine/threonine protein kinase, putative
At2g25840	tRNA synthetase class I (W and Y) family protein
At2g25810	tonoplast intrinsic protein, putative
At2g25310	expressed protein
At2g24790	zinc finger (B-box type) family protein
At2g24750	pseudogene, similar to Avr9/Cf-9 rapidly elicited protein 141
At2g24590	splicing factor, putative
At2g24550	expressed protein
At2g24150	expressed protein
At2g24060	translation initiation factor 3 (IF-3) family protein
At2g24020	expressed protein
At2g23600	hydrolase, alpha/beta fold family protein
At2g23590	hydrolase, alpha/beta fold family protein
At2g23410	dehydrodolichyl diphosphate synthase / DEDOL-PP synthase (DPS)
At2g23390	expressed protein
At2g23360	transport protein-related
At2g23130	arabinogalactan-protein (AGP17)
At2g23070	casein kinase II alpha chain, putative
At2g22990	sinapoylglucose:malate sinapoyltransferase (SNG1)
At2g22980	serine carboxypeptidase S10 family protein
At2g22920	serine carboxypeptidase S10 family protein
At2g22230	beta-hydroxyacyl-ACP dehydratase, putative
At2g22170	lipid-associated family protein
At2g21970	stress enhanced protein 2 (SEP2)
At2g21880	Ras-related GTP-binding protein, putative
At2g21860	violaxanthin de-epoxidase-related
At2g21580	40S ribosomal protein S25 (RPS25B)
At2g21140	hydroxyproline-rich glycoprotein family protein
At2g20840	secretory carrier membrane protein (SCAMP) family protein
At2g20230	expressed protein
At2g19870	tRNA/rRNA methyltransferase (SpoU) family protein
At2g19720	40S ribosomal protein S15A (RPS15aB)
At2g19670	protein arginine N-methyltransferase, putative
At2g19620	Ndr family protein
At2g18420	gibberellin-responsive protein, putative
At2g18040	peptidyl-prolyl cis-trans isomerase (PIN1) / cyclophilin / rotamase
At2g17710	expressed protein
At2g17550	expressed protein
At2g17265	homoserine kinase (HSK)
At2g16930	ribosomal protein L27 family protein
At2g16850	plasma membrane intrinsic protein, putative
At2g16280	very-long-chain fatty acid condensing enzyme, putative
At2g15890	expressed protein
At2g15680	calmodulin-related protein, putative
At2g15290	expressed protein
At2g15090	fatty acid elongase, putative
At2g15000	expressed protein
At2g14920	sulfotransferase family protein
At2g14900	gibberellin-regulated family protein
At2g14890	arabinogalactan-protein (AGP9)
At2g14880	SWIB complex BAF60b domain-containing protein
At2g13430	hypothetical protein
At2g11910	expressed protein
At2g06850	xyloglucan:xyloglucosyl transferase / xyloglucan endotransglycosylase / endo-xyloglucan transferase (EXT) (EXGT-A1)
At2g05990	enoyl-[acyl-carrier protein] reductase [NADH], chloroplast, putative / NADH-dependent enoyl-ACP reductase, putative
At2g05310	expressed protein
At2g04700	ferredoxin thioredoxin reductase catalytic beta chain family protein
At2g02740	transcription factor, putative
At2g02470	PHD finger family protein
At2g02020	proton-dependent oligopeptide transport (POT) family protein
At2g01950	leucine-rich repeat transmembrane protein kinase, putative
At2g01930	expressed protein
At2g01870	expressed protein
At2g01760	two-component responsive regulator family protein / response regulator family protein
At2g01290	expressed protein
At1g80690	expressed protein
At1g80640	protein kinase family protein
At1g80380	phosphoribulokinase/uridine kinase-related
At1g80270	DNA-binding protein, putative
At1g79850	30S ribosomal protein S17, chloroplast / CS17 (RPS17)
At1g79590	syntaxin 52 (SYP52)
At1g79500	2-dehydro-3-deoxyphosphooctonate aldolase / phospho-2-dehydro-3-deoxyoctonate aldolase / 3-deoxy-D-manno-octulosonic acid 8-phosphate synthetase (KDSA)
At1g78390	9-cis-epoxycarotenoid dioxygenase, putative / neoxanthin cleavage enzyme, putative / carotenoid cleavage dioxygenase, putative
At1g78020	senescence-associated protein-related
At1g77750	30S ribosomal protein S13, chloroplast, putative
At1g77630	peptidoglycan-binding LysM domain-containing protein
At1g77490	L-ascorbate peroxidase, thylakoid-bound (tAPX)
At1g77400	expressed protein
At1g76990	ACT domain containing protein
At1g76800	nodulin, putative
At1g76090	S-adenosyl-methionine-sterol-C-methyltransferase
At1g76020	expressed protein
At1g75810	expressed protein
At1g75750	gibberellin-regulated protein 1 (GASA1) / gibberellin-responsive protein 1
At1g75690	chaperone protein dnaJ-related
At1g75680	glycosyl hydrolase family 9 protein
At1g75500	nodulin MtN21 family protein
At1g75380	wound-responsive protein-related
At1g74940	senescence-associated protein-related
At1g74730	expressed protein
At1g74500	bHLH family protein
At1g74090	sulfotransferase family protein
At1g73530	RNA recognition motif (RRM)-containing protein
At1g73060	expressed protein
At1g72810	threonine synthase, putative
At1g72610	germin-like protein (GER1)
At1g72200	zinc finger (C3HC4-type RING finger) family protein
At1g72190	oxidoreductase family protein
At1g72150	SEC14 cytosolic factor family protein / phosphoglyceride transfer family protein
At1g72030	GCN5-related N-acetyltransferase (GNAT) family protein
At1g70990	proline-rich family protein
At1g70470	expressed protein
At1g70370	BURP domain-containing protein / polygalacturonase, putative
At1g70280	NHL repeat-containing protein
At1g70200	RNA recognition motif (RRM)-containing protein
At1g69040	ACT domain containing protein (ACR4)
At1g68900	mandelate racemase/muconate lactonizing enzyme C-terminal domain-containing protein / hydrolase, alpha/beta fold family protein
At1g68540	oxidoreductase family protein
At1g68520	zinc finger (B-box type) family protein
At1g68010	glycerate dehydrogenase / NADH-dependent hydroxypyruvate reductase
At1g67740	photosystem II core complex proteins psbY, chloroplast (PSBY) / L-arginine metabolising enzyme
At1g67590	remorin family protein
At1g67590	remorin family protein
At1g67050	expressed protein
At1g66820	glycine-rich protein
At1g66430	pfkB-type carbohydrate kinase family protein
At1g66130	oxidoreductase N-terminal domain-containing protein
At1g65900	expressed protein
At1g65310	xyloglucan:xyloglucosyl transferase, putative / xyloglucan endotransglycosylase, putative / endo-xyloglucan transferase, putative
At1g65010	expressed protein
At1g64650	expressed protein
At1g63980	D111/G-patch domain-containing protein
At1g63930	expressed protein
At1g63800	ubiquitin-conjugating enzyme 5 (UBC5)
At1g63610	expressed protein
At1g63220	C2 domain-containing protein
At1g63100	scarecrow transcription factor family protein
At1g62750	elongation factor Tu family protein
At1g62370	zinc finger (C3HC4-type RING finger) family protein
At1g62360	homeobox protein SHOOT MERISTEMLESS (STM)
At1g62330	expressed protein
At1g62250	expressed protein
At1g62190	expressed protein
At1g61740	expressed protein
At1g61580	60S ribosomal protein L3 (RPL3B)
At1g60950	ferredoxin, chloroplast (PETF)
At1g60810	ATP citrate-lyase -related
At1g60800	leucine-rich repeat family protein / protein kinase family protein
At1g59990	DEAD/DEAH box helicase, putative (RH22)
At1g59940	two-component responsive regulator / response regulator 3 (ARR3)
At1g59830	serine/threonine protein phosphatase PP2A-2 catalytic subunit (PP2A2)
At1g58370	xylan endohydrolase, putative
At1g58370	glycosyl hydrolase family 10 protein / carbohydrate-binding domain-containing protein
At1g57790	F-box family protein
At1g57770	amine oxidase family
At1g56700	pyrrolidone-carboxylate peptidase family protein
At1g55890	pentatricopeptide (PPR) repeat-containing protein
At1g55490	RuBisCO subunit binding-protein beta subunit, chloroplast / 60 kDa chaperonin beta subunit / CPN-60 beta
At1g55330	arabinogalactan-protein (AGP21)
At1g55260	protease inhibitor/seed storage/lipid transfer protein (LTP) family protein
At1g55160	expressed protein
At1g55140	URF 4-related
At1g54580	acyl carrier protein, chloroplast, putative / ACP, putative
At1g54350	ABC transporter family protein
At1g53830	pectinesterase family protein
At1g53730	leucine-rich repeat transmembrane protein kinase, putative
At1g53290	galactosyltransferase family protein
At1g52910	expressed protein
At1g52230	photosystem I reaction center subunit VI, chloroplast, putative / PSI-H, putative (PSAH2)
At1g51115	null
At1g51080	expressed protein
At1g51060	histone H2A, putative
At1g50900	expressed protein
At1g49890	expressed protein
At1g49860	glutathione S-transferase, putative
At1g49600	RNA-binding protein 47 (RBP47), putative
At1g49380	cytochrome c biogenesis protein family
At1g49180	protein kinase family protein
At1g49060	pseudogene, hypothetical protein
At1g48970	eukaryotic translation initiation factor 2B family protein / eIF-2B family protein
At1g48520	glutamyl-tRNA(Gln) amidotransferase B family protein
At1g48460	expressed protein
At1g47970	expressed protein
At1g47590	pseudogene, purine permease family protein
At1g47340	F-box family protein
At1g45616	leucine-rich repeat family protein
At1g45130	beta-galactosidase, putative / lactase, putative
At1g45000	26S proteasome regulatory complex subunit p42D, putative
At1g44920	expressed protein
At1g44835	YbaK/prolyl-tRNA synthetase family protein
At1g44820	aminoacylase, putative / N-acyl-L-amino-acid amidohydrolase, putative
At1g44810	expressed protein
At1g44446	chlorophyll a oxygenase (CAO) / chlorophyll b synthase
At1g44000	expressed protein
At1g43690	ubiquitin interaction motif-containing protein
At1g42970	glyceraldehyde-3-phosphate dehydrogenase B, chloroplast (GAPB) / NADP-dependent glyceraldehydephosphate dehydrogenase subunit B
At1g41830	multi-copper oxidase type I family protein
At1g36390	co-chaperone grpE family protein
At1g35290	thioesterase family protein
At1g35180	expressed protein
At1g34430	dihydrolipoamide S-acetyltransferase, putative
At1g34040	alliinase family protein
At1g34010	expressed protein
At1g33290	sporulation protein-related
At1g33265	expressed protein
At1g33130	CACTA-like transposase family (Ptta/En/Spm)
At1g32990	ribosomal protein L11 family protein
At1g32550	ferredoxin family protein
At1g32250	calmodulin, putative
At1g32220	expressed protein
At1g32070	GCN5-related N-acetyltransferase (GNAT) family protein / nuclear shuttle interacting protein (NSI)
At1g31817	chloroplast 30S ribosomal protein S11, putative
At1g31070	UDP-N-acetylglucosamine pyrophosphorylase-related
At1g30690	SEC14 cytosolic factor family protein / phosphoglyceride transfer family protein
At1g30440	phototropic-responsive NPH3 family protein
At1g30380	photosystem I reaction center subunit psaK, chloroplast, putative / photosystem I subunit X, putative / PSI-K, putative (PSAK)
At1g29660	GDSL-motif lipase/hydrolase family protein
At1g29530	expressed protein
At1g29300	expressed protein
At1g29100	copper-binding family protein
At1g28670	lipase
At1g28030	oxidoreductase, 2OG-Fe(II) oxygenase family protein
At1g27910	U-box domain-containing protein
At1g27460	calmodulin-binding protein
At1g27020	expressed protein
At1g26650	expressed protein
At1g26230	chaperonin, putative
At1g26210	expressed protein
At1g25450	very-long-chain fatty acid condensing enzyme, putative
At1g25440	zinc finger (B-box type) family protein
At1g25230	purple acid phosphatase family protein
At1g24170	glycosyl transferase family 8 protein
At1g23750	DNA-binding protein-related
At1g23720	proline-rich extensin-like family protein
At1g23410	ubiquitin extension protein, putative / 40S ribosomal protein S27A (RPS27aA)
At1g23360	UbiE/COQ5 methyltransferase family protein
At1g23205	invertase/pectin methylesterase inhibitor family protein
At1g22970	expressed protein
At1g22740	Ras-related protein (RAB7) / AtRab75 / small GTP-binding protein, putative
At1g22700	tetratricopeptide repeat (TPR)-containing protein
At1g22520	expressed protein
At1g22335	expressed protein
At1g22230	expressed protein
At1g22220	F-box family protein
At1g21560	expressed protein
At1g21310	proline-rich extensin-like family protein
At1g20020	ferredoxin--NADP(+) reductase, putative / adrenodoxin reductase, putative
At1g20010	tubulin beta-5 chain (TUB5)
At1g19740	ATP-dependent protease La (LON) domain-containing protein
At1g19150	chlorophyll A-B binding protein, putative / LHCI type II, putative
At1g18730	expressed protein
At1g18650	glycosyl hydrolase family protein 17
At1g18620	expressed protein
At1g18540	60S ribosomal protein L6 (RPL6A)
At1g18490	expressed protein
At1g18330	myb family transcription factor
At1g18320	mitochondrial import inner membrane translocase subunit Tim17/Tim22/Tim23 family protein
At1g18170	immunophilin / FKBP-type peptidyl-prolyl cis-trans isomerase family protein
At1g17650	6-phosphogluconate dehydrogenase NAD-binding domain-containing protein
At1g17540	protein kinase-related
At1g17220	translation initiation factor IF-2, chloroplast, putative
At1g17200	integral membrane family protein
At1g16880	uridylyltransferase-related
At1g16610	arginine/serine-rich protein, putative (SR45)
At1g16530	LOB domain protein 3 / lateral organ boundaries domain protein 3 (LBD3)
At1g16510	auxin-responsive family protein
At1g16410	cytochrome P450, putative
At1g15820	chlorophyll A-B binding protein, chloroplast (LHCB6)
At1g15760	expressed protein
At1g15730	PRLI-interacting factor L, putative
At1g15410	aspartate-glutamate racemase family
At1g15050	auxin-responsive AUX/IAA family protein
At1g14720	xyloglucan:xyloglucosyl transferase / xyloglucan endotransglycosylase / endo-xyloglucan transferase (XTR2)
At1g14290	acid phosphatase, putative
At1g13710	cytochrome P450 family protein
At1g13560	aminoalcoholphosphotransferase (AAPT1)
At1g13430	sulfotransferase family protein
At1g13420	sulfotransferase family protein
At1g13300	myb family transcription factor
At1g13270	metallopeptidase M24 family protein
At1g13250	glycosyl transferase family 8 protein
At1g12330	expressed protein
At1g11860	aminomethyltransferase, putative
At1g11545	xyloglucan:xyloglucosyl transferase, putative / xyloglucan endotransglycosylase, putative / endo-xyloglucan transferase, putative
At1g10910	pentatricopeptide (PPR) repeat-containing protein
At1g10550	xyloglucan:xyloglucosyl transferase, putative / xyloglucan endotransglycosylase, putative / endo-xyloglucan transferase, putative
At1g09750	chloroplast nucleoid DNA-binding protein-related
At1g09580	emp24/gp25L/p24 family protein
At1g09390	GDSL-motif lipase/hydrolase family protein
At1g08500	plastocyanin-like domain-containing protein
At1g08470	strictosidine synthase family protein
At1g08390	expressed protein
At1g07770	40S ribosomal protein S15A (RPS15aA)
At1g07660	histone H4
At1g07070	60S ribosomal protein L35a (RPL35aA)
At1g06850	bZIP transcription factor, putative
At1g06830	glutaredoxin family protein
At1g06760	histone H1, putative
At1g06680	photosystem II oxygen-evolving complex 23 (OEC23)
At1g06500	expressed protein
At1g06360	fatty acid desaturase family protein
At1g05660	polygalacturonase, putative / pectinase, putative
At1g05650	polygalacturonase, putative / pectinase, putative
At1g05590	glycosyl hydrolase family 20 protein
At1g05190	ribosomal protein L6 family protein
At1g04640	biotin/lipoate A/B protein ligase family protein
At1g04550	auxin-responsive protein / indoleacetic acid-induced protein 12 (IAA12)
At1g04430	dehydration-responsive protein-related
At1g04420	aldo/keto reductase family protein
At1g04170	eukaryotic translation initiation factor 2 subunit 3, putative / eIF2S3, putative / eIF-2-gamma, putative
At1g03870	fasciclin-like arabinogalactan-protein (FLA9)
At1g03630	protochlorophyllide reductase C, chloroplast / PCR C / NADPH-protochlorophyllide oxidoreductase C (PORC)
At1g03420	expressed protein
At1g01970	pentatricopeptide (PPR) repeat-containing protein
At1g01080	33 kDa ribonucleoprotein, chloroplast, putative / RNA-binding protein cp33, putative
68254.m00021	peptidase M3 family protein / thimet oligopeptidase family protein
68169.m00385	null
68147.m00029	cytochrome B561 family protein
68133.m00020	null
68129.m00109	hypothetical protein
68092.m00002	tryptophan/tyrosine permease family protein
68087.m00005	null
68082.m00002	null
67957.m00020	null
67932.m00017	aldose 1-epimerase family protein
67881.m00012	null
67830.m00016	null
67793.m00013	magnesium-chelatase subunit chlI, chloroplast, putative / Mg-protoporphyrin IX chelatase, putative
67764.m00016	expressed protein
67312.m00019	null
67311.m00024	null
67311.m00020	null
67308.m00009	pentatricopeptide (PPR) repeat-containing protein
67284.m00008	expressed protein
67258.m00020	null
67251.m00014	null
67249.m00018	null
67221.m00026	pentatricopeptide (PPR) repeat-containing protein
67218.m00012	null
67187.m00005	pentatricopeptide (PPR) repeat-containing protein
67091.m00004	null
67059.m00006	leucyl-tRNA synthetase, putative / leucine--tRNA ligase, putative
66314.m00030	null
60757.m00071	expressed protein
60617.m00039	expressed protein
60617.m00038	null
60607.m00020	pentatricopeptide (PPR) repeat-containing protein
60607.m00019	null
60505.m00027	expressed protein
60504.m00052	null
60485.m00051	oxidoreductase family protein
60478.m00066	null
60249.m00066	null
60243.m00070	null
60242.m00095	null
60238.m00089	pseudogene, similar to receptor-like protein kinase
60227.m00044	expressed protein
60209.m00052	tubulin folding cofactor B
60019.m00100	null
51805.m00071	null
51805.m00067	null
51795.m00059	null
51780.m00054	null
51681.m00116	cyclic nucleotide-regulated ion channel, putative (CNGC7)
51681.m00115	null
51530.m00058	null
51446.m00125	null
51418.m00146	ribonuclease T2 family protein
51082.m00071	bifunctional aspartate kinase/homoserine dehydrogenase / AK-HSDH
51050.m00107	expressed protein
