# Supplementary material for: Individual vs. combinatorial effect of elevated CO2 conditions and salinity stress on Arabidopsis thaliana liquid cultures: Comparing the early molecular response using time-series transcriptomic and metabolomic analyses
Source: BMC Syst Biol. 2010 Dec 29;4:177. doi: 10.1186/1752-0509-4-177 (PMC3027597; doi:10.1186/1752-0509-4-177)
Supplement: Additional file 5 — The list of significant genes and metabolites being at the opposite significance level under the NaCl and CO2(NaCl) stresses. The list of significant genes and metabolites being at the opposite significance level under the NaCl and CO2(NaCl) stresses; their number is indicated in the Tables 1 and 2 and discussed in the relevant text. [file 1752-0509-4-177-S5.XLS]

## Sheet: Genes
Genes showing opposite effect based on paired-SAM in both comparisons						Genes showing same effect based on paired-SAM in both comparisons
98 Genes - Positive Significant in NaCl & Negative Significant in CO2(NaCl)			50 Genes - Negative Significant NaCl & Positive Significant in CO2(NaCl)			15 Genes - Positive Significant NaCl & Positive Significant in CO2(NaCl)			6 Genes - Negative Significant NaCl & Negative Significant in CO2(NaCl)
At5g19890	peroxidase, putative		At1g03870	fasciclin-like arabinogalactan-protein (FLA9)		At2g46350	null		At4g27800	protein phosphatase 2C PPH1 / PP2C PPH1 (PPH1)
At5g38940	germin-like protein, putative		At5g62690	tubulin beta-2/beta-3 chain (TUB2)		At3g03140	expressed protein		At1g35180	expressed protein
At3g54040	photoassimilate-responsive protein-related		At4g14760	M protein repeat-containing protein		At2g34930	disease resistance family protein		At2g38350	hypothetical protein
At4g16260	glycosyl hydrolase family 17 protein		At1g06760	histone H1, putative		At5g15960	stress-responsive protein (KIN1) / stress-induced protein (KIN1)		At3g27820	monodehydroascorbate reductase, putative
At1g06080	delta 9 desaturase (ADS1)		At3g22970	expressed protein		At3g05650	disease resistance family protein		At2g44620	acyl carrier protein, mitochondrial / ACP / NADH-ubiquinone oxidoreductase 9.6 kDa subunit
At1g49570	peroxidase, putative		At3g20130	cytochrome P450 family protein		At1g56510	disease resistance protein (TIR-NBS-LRR class), putative		At1g33130	CACTA-like transposase family (Ptta/En/Spm)
At5g53550	transporter, putative		At1g29100	copper-binding family protein		At5g16680	PHD finger family protein
At5g09570	expressed protein		At1g64330	myosin heavy chain-related		At1g08420	kelch repeat-containing protein / serine/threonine phosphoesterase family protein
At5g10520	protein kinase family protein		At1g14920	gibberellin response modulator (GAI) (RGA2) / gibberellin-responsive modulator		At4g13810	disease resistance family protein / LRR family protein
At5g11670	malate oxidoreductase, putative		At3g06750	hydroxyproline-rich glycoprotein family protein		At3g57630	exostosin family protein
At2g43510	putative trypsin inhibitor		At2g45400	putative flavonol reductase		At3g44480	disease resistance protein (TIR-NBS-LRR class), putative
At5g03690	fructose-bisphosphate aldolase, putative		At5g58060	SNARE protein-related		At2g22020	null
At5g57890	anthranilate synthase beta subunit, putative		At5g19530	spermine/spermidine synthase family protein		At1g08620	transcription factor jumonji (jmj) family protein / zinc finger (C5HC2 type) family protein
At4g14630	germin-like protein (GLP9)		At5g23660	nodulin MtN3 family protein		At3g01420	pathogen-responsive alpha-dioxygenase, putative
At5g17650	glycine/proline-rich protein		At2g25090	CBL-interacting protein kinase 16 (CIPK16)		At3g13080	ABC transporter family protein
67089.m00009	peroxidase, putative		At1g69080	universal stress protein (USP) family protein
At2g44070	eukaryotic translation initiation factor 2B family protein / eIF-2B family protein		At2g36830	major intrinsic family protein / MIP family protein
At5g39100	germin-like protein (GLP6)		At3g09730	expressed protein
At2g34310	expressed protein		At3g11450	DNAJ heat shock N-terminal domain-containing protein / cell division protein-related
At1g61440	S-locus protein kinase, putative		At3g27350	expressed protein
At3g25730	AP2 domain-containing transcription factor, putative		At3g04910	protein kinase family protein
At2g19150	pectinesterase family protein		At1g54410	dehydrin family protein
At3g15430	regulator of chromosome condensation (RCC1) family protein		At5g15280	pentatricopeptide (PPR) repeat-containing protein
At2g01340	expressed protein		At3g13560	glycosyl hydrolase family 17 protein
At2g21240	expressed protein		At2g46780	RNA recognition motif (RRM)-containing protein
At3g58490	phosphatidic acid phosphatase family protein / PAP2 family protein		psbD	PSII D2 protein
At4g39230	isoflavone reductase, putative		At1g08590	CLAVATA1 receptor kinase (CLV1)
At1g11580	pectin methylesterase, putative		At3g20015	aspartyl protease family protein
At5g40590	DC1 domain-containing protein		At2g40320	expressed protein
At2g02380	glutathione S-transferase, putative		At1g27850	expressed protein
At5g39110	germin-like protein, putative		At2g31670	expressed protein
At4g08770	peroxidase, putative		At5g60720	expressed protein
At3g25760	early-responsive to dehydration stress protein (ERD12)		At2g20670	expressed protein
At5g53990	glycosyltransferase family protein		At1g18840	calmodulin-binding family protein
At3g23570	dienelactone hydrolase family protein		At1g01620	plasma membrane intrinsic protein 1C (PIP1C) / aquaporin PIP1.3 (PIP1.3) / transmembrane protein B (TMPB)
At3g63380	calcium-transporting ATPase, plasma membrane-type, putative / Ca(2+)-ATPase, putative (ACA12)		61356.m00047	expressed protein
At1g26240	proline-rich extensin-like family protein		At5g25130	cytochrome P450 family protein
At5g55070	2-oxoacid dehydrogenase family protein		At4g17110	expressed protein
At1g61770	DNAJ heat shock N-terminal domain-containing protein		51599.m00136	expressed protein
At1g72800	nuM1-related		At5g51840	expressed protein
At1g14880	expressed protein		At2g41660	hypothetical protein
At1g25220	anthranilate synthase beta subunit (ASB1)		At5g24580	copper-binding family protein
At5g39120	germin-like protein, putative		At4g30190	ATPase 2, plasma membrane-type, putative / proton pump 2, putative / proton-exporting ATPase, putative
At2g39980	transferase family protein		At1g13080	cytochrome P450 family protein
At5g01500	mitochondrial substrate carrier family protein		At5g55530	C2 domain-containing protein
At3g12740	LEM3 (ligand-effect modulator 3) family protein / CDC50 family protein		At1g48750	protease inhibitor/seed storage/lipid transfer protein (LTP) family protein
At1g55450	embryo-abundant protein-related		At5g25120	cytochrome P450 family protein
At4g15910	drought-responsive protein / drought-induced protein (Di21)		At1g69230	expressed protein
At5g63210	null		At5g41790	COP1-interactive protein 1 / CIP1
At3g43190	sucrose synthase, putative / sucrose-UDP glucosyltransferase, putative		At2g29630	thiamine biosynthesis family protein / thiC family protein
At2g43580	putative endochitinase
At4g39540	shikimate kinase family protein
At1g53430	leucine-rich repeat family protein / protein kinase family protein
At3g44320	nitrilase 3 (NIT3)
At3g06500	beta-fructofuranosidase, putative / invertase, putative / saccharase, putative / beta-fructosidase, putative
null	null
At3g50670	U1 small nuclear ribonucleoprotein 70 (U1-70k)
67920.m00006	AP2 domain-containing transcription factor, putative
At3g23150	ethylene receptor, putative (ETR2)
At2g29480	glutathione S-transferase, putative
At4g22690	cytochrome P450 family protein
At3g02150	TCP family transcription factor, putative
At3g52870	calmodulin-binding family protein
At2g46740	FAD-binding domain-containing protein
At2g23170	unknown protein
At3g18250	expressed protein
At4g27070	tryptophan synthase, beta subunit 2 (TSB2)
At5g39190	germin-like protein (GER2)
At5g47810	phosphofructokinase family protein
At5g39150	germin-like protein, putative
At4g24040	glycosyl hydrolase family protein 37 / trehalase, putative
At1g51420	sucrose-phosphatase, putative
At4g31290	ChaC-like family protein
At4g22710	cytochrome P450 family protein
At4g15270	glucosyltransferase-related
At3g04000	short-chain dehydrogenase/reductase (SDR) family protein
At1g69410	eukaryotic translation initiation factor 5A, putative / eIF-5A, putative
At3g29810	phytochelatin synthetase family protein / COBRA cell expansion protein COBL2
At4g37980	mannitol dehydrogenase, putative (ELI3-1)
At4g27970	C4-dicarboxylate transporter/malic acid transport family protein
At4g21380	S-locus protein kinase, putative (ARK3)
At2g46070	mitogen-activated protein kinase, putative / MAPK, putative (MPK12)
At5g54160	quercetin 3-O-methyltransferase 1 / flavonol 3-O-methyltransferase 1 / caffeic acid/5-hydroxyferulic acid O-methyltransferase (OMT1)
At2g43590	putative endochitinase
At2g26390	putative serpin
At1g15040	null
At2g41230	expressed protein
At5g07010	sulfotransferase family protein
At3g25770	allene oxide cyclase, putative / early-responsive to dehydration protein, putative / ERD protein, putative
At4g26910	2-oxoacid dehydrogenase family protein
At5g13910	AP2/EREBP-like transcription factor LEAFY PETIOLE, putative
At3g54840	Rab GTPase (ARA6)
At2g32410	auxin-resistance protein, putative
At3g47850	expressed protein
At4g29850	expressed protein
At4g17390	60S ribosomal protein L15 (RPL15B)
At3g44310	nitrilase 1 (NIT1)
At2g45220	putative pectinesterase

## Sheet: Metabolites
Metabolites showing opposite effect based on paired-SAM in both comparisons				Metabolites showing same effect based on paired-SAM in both comparisons
15 Metabolitess - Positive Significant in NaCl & Negative Significant in CO2(NaCl)		14 Metabolitess - Negative Significant NaCl & Positive Significant in CO2(NaCl)		0 Metabolites - Positive Significant NaCl & Positive Significant in CO2(NaCl)			2 Metabolites - Negative Significant NaCl & Negative Significant in CO2(NaCl)
Aconitate		Glycerate		-	-			2 unknown metabolites
Cellobiose		4-Aminobutyrate (Gaba)
Methyl Benzoate		Lysine
Benzoate		Valine
Homoserine		10 unknown metabolites
Adenine
9 unknown metabolites
